# Supplementary material for: Assessing development and climate variability impacts on water resources in the Zambezi River basin: Initial model calibration, uncertainty issues and performance
Source: J Hydrol Reg Stud. 2020 Dec;32:100765. doi: 10.1016/j.ejrh.2020.100765 (PMC7756318; doi:10.1016/j.ejrh.2020.100765)
Supplement: Supplementary file 1 [file mmc1.zip]

Archive with 1 entries (1 files):
- mmc1.kml
