# Supplementary material for: Assessing development and climate variability impacts on water resources in the Zambezi River basin: Initial model calibration, uncertainty issues and performance
Source: J Hydrol Reg Stud. 2020 Dec;32:100765. doi: 10.1016/j.ejrh.2020.100765 (PMC7756318; doi:10.1016/j.ejrh.2020.100765)
Supplement: Supplementary file 1 [file mmc1.zip › mmc1.kml]

<?xml version="1.0" encoding="UTF-8"?>
<kml xmlns="http://www.opengis.net/kml/2.2" xmlns:gx="http://www.google.com/kml/ext/2.2" xmlns:xsi="http://www.w3.org/2001/XMLSchema-instance"
 xsi:schemaLocation="http://www.opengis.net/kml/2.2 http://schemas.opengis.net/kml/2.2.0/ogckml22.xsd http://www.google.com/kml/ext/2.2 http://code.google.com/apis/kml/schema/kml22gx.xsd">
<Document id="subbasins_final">
  <name>subbasins_final</name>
  <Snippet></Snippet>
  <Folder id="FeatureLayer0">
    <name>subbasins_final</name>
    <Snippet></Snippet>
    <Placemark id="ID_00000">
      <name>LNG_1</name>
      <Snippet></Snippet>
      <description><![CDATA[<html xmlns:fo="http://www.w3.org/1999/XSL/Format" xmlns:msxsl="urn:schemas-microsoft-com:xslt">

<head>

<META http-equiv="Content-Type" content="text/html">

<meta http-equiv="content-type" content="text/html; charset=UTF-8">

</head>

<body style="margin:0px 0px 0px 0px;overflow:auto;background:#FFFFFF;">

<table style="font-family:Arial,Verdana,Times;font-size:12px;text-align:left;width:100%;border-collapse:collapse;padding:3px 3px 3px 3px">

<tr style="text-align:center;font-weight:bold;background:#9CBCE2">

<td>LNG_1</td>

</tr>

<tr>

<td>

<table style="font-family:Arial,Verdana,Times;font-size:12px;text-align:left;width:100%;border-spacing:0px; padding:3px 3px 3px 3px">

<tr>

<td>FID</td>

<td>0</td>

</tr>

<tr bgcolor="#D4E4F3">

<td>GRIDCODE</td>

<td>1</td>

</tr>

<tr>

<td>Name</td>

<td>LNG_1</td>

</tr>

<tr bgcolor="#D4E4F3">

<td>Area_Sq_km</td>

<td>17246.77</td>

</tr>

</table>

</td>

</tr>

</table>

</body>

</html>

]]></description>
      <styleUrl>#PolyStyle00</styleUrl>
      <MultiGeometry>
        <Polygon>
          <extrude>0</extrude>          <altitudeMode>clampToGround</altitudeMode>
          <outerBoundaryIs><LinearRing><coordinates> 31.92999994581511,-11.10942203743354,0 31.92999994581511,-11.11108870409354,0 31.93083327914511,-11.11108870409354,0 31.93083327914511,-11.11192203742354,0 31.93166661247511,-11.11192203742354,0 31.93166661247511,-11.11525537074354,0 31.93249994580511,-11.11525537074354,0 31.93249994580511,-11.11608870407354,0 31.93333327913511,-11.11608870407354,0 31.93333327913511,-11.11692203740354,0 31.93499994579511,-11.11692203740354,0 31.93499994579511,-11.11858870406354,0 31.93583327912511,-11.11858870406354,0 31.93583327912511,-11.11942203739354,0 31.93749994578511,-11.11942203739354,0 31.93749994578511,-11.12108870405354,0 31.93999994577511,-11.12108870405354,0 31.93999994577511,-11.12275537071354,0 31.94333327909511,-11.12275537071354,0 31.94333327909511,-11.12358870404354,0 31.94416661242511,-11.12358870404354,0 31.94416661242511,-11.12442203737354,0 31.94499994575511,-11.12442203737354,0 31.94499994575511,-11.12358870404354,0 31.94833327907512,-11.12358870404354,0 31.94833327907512,-11.12275537071354,0 31.95083327906512,-11.12275537071354,0 31.95083327906512,-11.12358870404354,0 31.95166661239512,-11.12358870404354,0 31.95166661239512,-11.12275537071354,0 31.95333327905512,-11.12275537071354,0 31.95333327905512,-11.12358870404354,0 31.95583327904512,-11.12358870404354,0 31.95583327904512,-11.12442203737354,0 31.95666661237512,-11.12442203737354,0 31.95666661237512,-11.12775537069354,0 31.95916661236512,-11.12775537069354,0 31.95916661236512,-11.12858870402354,0 31.95999994569512,-11.12858870402354,0 31.95999994569512,-11.12942203735354,0 31.96083327902512,-11.12942203735354,0 31.96083327902512,-11.13025537068354,0 31.96166661235512,-11.13025537068354,0 31.96166661235512,-11.13108870401354,0 31.96333327901512,-11.13108870401354,0 31.96333327901512,-11.13192203734354,0 31.96249994568512,-11.13192203734354,0 31.96249994568512,-11.13275537067354,0 31.96333327901512,-11.13275537067354,0 31.96333327901512,-11.13358870400354,0 31.96583327900512,-11.13358870400354,0 31.96583327900512,-11.13442203733354,0 31.96666661233512,-11.13442203733354,0 31.96666661233512,-11.13525537066354,0 31.96833327899512,-11.13525537066354,0 31.96833327899512,-11.13608870399354,0 31.97333327897512,-11.13608870399354,0 31.97333327897512,-11.13442203733354,0 31.97416661230512,-11.13442203733354,0 31.97416661230512,-11.13525537066354,0 31.97499994563512,-11.13525537066354,0 31.97499994563512,-11.13608870399354,0 31.97583327896512,-11.13608870399354,0 31.97583327896512,-11.13692203732354,0 31.97666661229512,-11.13692203732354,0 31.97666661229512,-11.13775537065354,0 31.97999994561512,-11.13775537065354,0 31.97999994561512,-11.13525537066354,0 31.98166661227512,-11.13525537066354,0 31.98166661227512,-11.13608870399354,0 31.98249994560512,-11.13608870399354,0 31.98249994560512,-11.13692203732354,0 31.98499994559512,-11.13692203732354,0 31.98499994559512,-11.13442203733354,0 31.98666661225512,-11.13442203733354,0 31.98666661225512,-11.13358870400354,0 31.98749994558512,-11.13358870400354,0 31.98749994558512,-11.13275537067354,0 31.98833327891512,-11.13275537067354,0 31.98833327891512,-11.13358870400354,0 31.99083327890512,-11.13358870400354,0 31.99083327890512,-11.13275537067354,0 31.99166661223512,-11.13275537067354,0 31.99166661223512,-11.12942203735354,0 31.99249994556512,-11.12942203735354,0 31.99249994556512,-11.12858870402354,0 31.99416661222512,-11.12858870402354,0 31.99416661222512,-11.12775537069354,0 31.99499994555512,-11.12775537069354,0 31.99499994555512,-11.12608870403354,0 31.99583327888512,-11.12608870403354,0 31.99583327888512,-11.12525537070354,0 31.99666661221512,-11.12525537070354,0 31.99666661221512,-11.12442203737354,0 31.99749994554512,-11.12442203737354,0 31.99749994554512,-11.12192203738354,0 31.99833327887512,-11.12192203738354,0 31.99833327887512,-11.12025537072354,0 32.00166661219512,-11.12025537072354,0 32.00166661219512,-11.11858870406354,0 32.00583327884512,-11.11858870406354,0 32.00583327884512,-11.11775537073354,0 32.00666661217512,-11.11775537073354,0 32.00666661217512,-11.11692203740354,0 32.00833327883512,-11.11692203740354,0 32.00833327883512,-11.11608870407354,0 32.01166661215513,-11.11608870407354,0 32.01166661215513,-11.11525537074354,0 32.01499994547513,-11.11525537074354,0 32.01499994547513,-11.11608870407354,0 32.01666661213513,-11.11608870407354,0 32.01666661213513,-11.11525537074354,0 32.01749994546513,-11.11525537074354,0 32.01749994546513,-11.11442203741354,0 32.01833327879513,-11.11442203741354,0 32.01833327879513,-11.11358870408354,0 32.02083327878513,-11.11358870408354,0 32.02083327878513,-11.11275537075354,0 32.02416661210513,-11.11275537075354,0 32.02416661210513,-11.11192203742354,0 32.02499994543513,-11.11192203742354,0 32.02499994543513,-11.11108870409354,0 32.02583327876513,-11.11108870409354,0 32.02583327876513,-11.11025537076354,0 32.02749994542513,-11.11025537076354,0 32.02749994542513,-11.10942203743354,0 32.02999994541513,-11.10942203743354,0 32.02999994541513,-11.10858870410354,0 32.03083327874513,-11.10858870410354,0 32.03083327874513,-11.10692203744354,0 32.03166661207513,-11.10692203744354,0 32.03166661207513,-11.10608870411354,0 32.03249994540513,-11.10608870411354,0 32.03249994540513,-11.10525537078354,0 32.03333327873513,-11.10525537078354,0 32.03333327873513,-11.10442203745354,0 32.03499994539513,-11.10442203745354,0 32.03499994539513,-11.10358870412354,0 32.03583327872513,-11.10358870412354,0 32.03583327872513,-11.10275537079354,0 32.03833327871513,-11.10275537079354,0 32.03833327871513,-11.10358870412354,0 32.03999994537513,-11.10358870412354,0 32.03999994537513,-11.10442203745354,0 32.04083327870513,-11.10442203745354,0 32.04083327870513,-11.10358870412354,0 32.04249994536513,-11.10358870412354,0 32.04249994536513,-11.10275537079354,0 32.04666661201513,-11.10275537079354,0 32.04666661201513,-11.10192203746354,0 32.04749994534513,-11.10192203746354,0 32.04749994534513,-11.10108870413354,0 32.04916661200513,-11.10108870413354,0 32.04916661200513,-11.10025537080354,0 32.05083327866513,-11.10025537080354,0 32.05083327866513,-11.09942203747354,0 32.05166661199513,-11.09942203747354,0 32.05166661199513,-11.09858870414354,0 32.05249994532513,-11.09858870414354,0 32.05249994532513,-11.09692203748354,0 32.05416661198513,-11.09692203748354,0 32.05416661198513,-11.09608870415354,0 32.05499994531513,-11.09608870415354,0 32.05499994531513,-11.09525537082354,0 32.05583327864513,-11.09525537082354,0 32.05583327864513,-11.09442203749354,0 32.05666661197513,-11.09442203749354,0 32.05666661197513,-11.09358870416354,0 32.05749994530513,-11.09358870416354,0 32.05749994530513,-11.09275537083354,0 32.05916661196513,-11.09275537083354,0 32.05916661196513,-11.09025537084354,0 32.05999994529513,-11.09025537084354,0 32.05999994529513,-11.08942203751354,0 32.06166661195513,-11.08942203751354,0 32.06166661195513,-11.08858870418354,0 32.06499994527513,-11.08858870418354,0 32.06499994527513,-11.08775537085354,0 32.06583327860513,-11.08775537085354,0 32.06583327860513,-11.08692203752354,0 32.06666661193513,-11.08692203752354,0 32.06666661193513,-11.08608870419354,0 32.06749994526513,-11.08608870419354,0 32.06749994526513,-11.08525537086354,0 32.06833327859513,-11.08525537086354,0 32.06833327859513,-11.08442203753354,0 32.06916661192513,-11.08442203753354,0 32.06916661192513,-11.08358870420354,0 32.06999994525513,-11.08358870420354,0 32.06999994525513,-11.08275537087354,0 32.07083327858513,-11.08275537087354,0 32.07083327858513,-11.08192203754354,0 32.07166661191513,-11.08192203754354,0 32.07166661191513,-11.08108870421354,0 32.07249994524513,-11.08108870421354,0 32.07249994524513,-11.08025537088354,0 32.07166661191513,-11.08025537088354,0 32.07166661191513,-11.07692203756353,0 32.07083327858513,-11.07692203756353,0 32.07083327858513,-11.07442203757353,0 32.07166661191513,-11.07442203757353,0 32.07166661191513,-11.07358870424353,0 32.07249994524513,-11.07358870424353,0 32.07249994524513,-11.07275537091353,0 32.07416661190514,-11.07275537091353,0 32.07416661190514,-11.07192203758353,0 32.07583327856514,-11.07192203758353,0 32.07583327856514,-11.07108870425353,0 32.07749994522514,-11.07108870425353,0 32.07749994522514,-11.07192203758353,0 32.07833327855514,-11.07192203758353,0 32.07833327855514,-11.06775537093353,0 32.07916661188514,-11.06775537093353,0 32.07916661188514,-11.06692203760353,0 32.07999994521514,-11.06692203760353,0 32.07999994521514,-11.06525537094353,0 32.08083327854514,-11.06525537094353,0 32.08083327854514,-11.06442203761353,0 32.08249994520514,-11.06442203761353,0 32.08249994520514,-11.06275537095353,0 32.08333327853514,-11.06275537095353,0 32.08333327853514,-11.06192203762353,0 32.08416661186514,-11.06192203762353,0 32.08416661186514,-11.06108870429353,0 32.08499994519514,-11.06108870429353,0 32.08499994519514,-11.06025537096353,0 32.08666661185514,-11.06025537096353,0 32.08666661185514,-11.05942203763353,0 32.08833327851514,-11.05942203763353,0 32.08833327851514,-11.05775537097353,0 32.08916661184514,-11.05775537097353,0 32.08916661184514,-11.05608870431353,0 32.09083327850514,-11.05608870431353,0 32.09083327850514,-11.05525537098353,0 32.09249994516514,-11.05525537098353,0 32.09249994516514,-11.05775537097353,0 32.09333327849514,-11.05775537097353,0 32.09333327849514,-11.05858870430353,0 32.09499994515514,-11.05858870430353,0 32.09499994515514,-11.05692203764353,0 32.09749994514514,-11.05692203764353,0 32.09749994514514,-11.05608870431353,0 32.10166661179514,-11.05608870431353,0 32.10166661179514,-11.05525537098353,0 32.10749994510514,-11.05525537098353,0 32.10749994510514,-11.05608870431353,0 32.10833327843514,-11.05608870431353,0 32.10833327843514,-11.05525537098353,0 32.10916661176514,-11.05525537098353,0 32.10916661176514,-11.05692203764353,0 32.10999994509514,-11.05692203764353,0 32.10999994509514,-11.05775537097353,0 32.11249994508514,-11.05775537097353,0 32.11249994508514,-11.05858870430353,0 32.11416661174514,-11.05858870430353,0 32.11416661174514,-11.05775537097353,0 32.11499994507514,-11.05775537097353,0 32.11499994507514,-11.05692203764353,0 32.11583327840514,-11.05692203764353,0 32.11583327840514,-11.05608870431353,0 32.11666661173514,-11.05608870431353,0 32.11666661173514,-11.05692203764353,0 32.11833327839514,-11.05692203764353,0 32.11833327839514,-11.05775537097353,0 32.11916661172514,-11.05775537097353,0 32.11916661172514,-11.05858870430353,0 32.11999994505514,-11.05858870430353,0 32.11999994505514,-11.06025537096353,0 32.12083327838514,-11.06025537096353,0 32.12083327838514,-11.06358870428353,0 32.12166661171514,-11.06358870428353,0 32.12166661171514,-11.06442203761353,0 32.12249994504514,-11.06442203761353,0 32.12249994504514,-11.06608870427353,0 32.12333327837514,-11.06608870427353,0 32.12333327837514,-11.06775537093353,0 32.12416661170514,-11.06775537093353,0 32.12416661170514,-11.06858870426353,0 32.12499994503514,-11.06858870426353,0 32.12499994503514,-11.07025537092353,0 32.12583327836514,-11.07025537092353,0 32.12583327836514,-11.06858870426353,0 32.12666661169514,-11.06858870426353,0 32.12666661169514,-11.06775537093353,0 32.12749994502514,-11.06775537093353,0 32.12749994502514,-11.06692203760353,0 32.12833327835514,-11.06692203760353,0 32.12833327835514,-11.06608870427353,0 32.12916661168514,-11.06608870427353,0 32.12916661168514,-11.06525537094353,0 32.12999994501514,-11.06525537094353,0 32.12999994501514,-11.06442203761353,0 32.13166661167514,-11.06442203761353,0 32.13166661167514,-11.06358870428353,0 32.13249994500514,-11.06358870428353,0 32.13249994500514,-11.06275537095353,0 32.13416661166514,-11.06275537095353,0 32.13416661166514,-11.06192203762353,0 32.13499994499514,-11.06192203762353,0 32.13499994499514,-11.06108870429353,0 32.13666661165514,-11.06108870429353,0 32.13666661165514,-11.06192203762353,0 32.13833327831515,-11.06192203762353,0 32.13833327831515,-11.06108870429353,0 32.14166661163515,-11.06108870429353,0 32.14166661163515,-11.06192203762353,0 32.14249994496515,-11.06192203762353,0 32.14249994496515,-11.06358870428353,0 32.14333327829515,-11.06358870428353,0 32.14333327829515,-11.06442203761353,0 32.14416661162515,-11.06442203761353,0 32.14416661162515,-11.06608870427353,0 32.14499994495515,-11.06608870427353,0 32.14499994495515,-11.06775537093353,0 32.14416661162515,-11.06775537093353,0 32.14416661162515,-11.06942203759353,0 32.14249994496515,-11.06942203759353,0 32.14249994496515,-11.07025537092353,0 32.14333327829515,-11.07025537092353,0 32.14333327829515,-11.07108870425353,0 32.14499994495515,-11.07108870425353,0 32.14499994495515,-11.07192203758353,0 32.14583327828515,-11.07192203758353,0 32.14583327828515,-11.07275537091353,0 32.14749994494515,-11.07275537091353,0 32.14749994494515,-11.07358870424353,0 32.14833327827515,-11.07358870424353,0 32.14833327827515,-11.07525537090353,0 32.14999994493515,-11.07525537090353,0 32.14999994493515,-11.07608870423353,0 32.15083327826515,-11.07608870423353,0 32.15083327826515,-11.07692203756353,0 32.15249994492515,-11.07692203756353,0 32.15249994492515,-11.07775537089353,0 32.15416661158515,-11.07775537089353,0 32.15416661158515,-11.07858870422353,0 32.15583327824515,-11.07858870422353,0 32.15583327824515,-11.07942203755354,0 32.15666661157515,-11.07942203755354,0 32.15666661157515,-11.08025537088354,0 32.15749994490515,-11.08025537088354,0 32.15749994490515,-11.08108870421354,0 32.15833327823515,-11.08108870421354,0 32.15833327823515,-11.08192203754354,0 32.15916661156515,-11.08192203754354,0 32.15916661156515,-11.08275537087354,0 32.16083327822515,-11.08275537087354,0 32.16083327822515,-11.08358870420354,0 32.16166661155515,-11.08358870420354,0 32.16166661155515,-11.08525537086354,0 32.16249994488515,-11.08525537086354,0 32.16249994488515,-11.08608870419354,0 32.16416661154515,-11.08608870419354,0 32.16416661154515,-11.08525537086354,0 32.16916661152515,-11.08525537086354,0 32.16916661152515,-11.08608870419354,0 32.17083327818515,-11.08608870419354,0 32.17083327818515,-11.08525537086354,0 32.17916661148515,-11.08525537086354,0 32.17916661148515,-11.08442203753354,0 32.18083327814515,-11.08442203753354,0 32.18083327814515,-11.08358870420354,0 32.18333327813515,-11.08358870420354,0 32.18333327813515,-11.08442203753354,0 32.18416661146515,-11.08442203753354,0 32.18416661146515,-11.08608870419354,0 32.18333327813515,-11.08608870419354,0 32.18333327813515,-11.08858870418354,0 32.18499994479515,-11.08858870418354,0 32.18499994479515,-11.08942203751354,0 32.18583327812515,-11.08942203751354,0 32.18583327812515,-11.09108870417354,0 32.18666661145515,-11.09108870417354,0 32.18666661145515,-11.09275537083354,0 32.18749994478515,-11.09275537083354,0 32.18749994478515,-11.09358870416354,0 32.18916661144515,-11.09358870416354,0 32.18916661144515,-11.09442203749354,0 32.18999994477515,-11.09442203749354,0 32.18999994477515,-11.09608870415354,0 32.19166661143515,-11.09608870415354,0 32.19166661143515,-11.09775537081354,0 32.19333327809515,-11.09775537081354,0 32.19333327809515,-11.09858870414354,0 32.19416661142515,-11.09858870414354,0 32.19416661142515,-11.09942203747354,0 32.19499994475515,-11.09942203747354,0 32.19499994475515,-11.10025537080354,0 32.19833327807515,-11.10025537080354,0 32.19833327807515,-11.10108870413354,0 32.20333327805516,-11.10108870413354,0 32.20333327805516,-11.10192203746354,0 32.20416661138516,-11.10192203746354,0 32.20416661138516,-11.10108870413354,0 32.20499994471516,-11.10108870413354,0 32.20499994471516,-11.10025537080354,0 32.20833327803516,-11.10025537080354,0 32.20833327803516,-11.09942203747354,0 32.20999994469516,-11.09942203747354,0 32.20999994469516,-11.09692203748354,0 32.21166661135516,-11.09692203748354,0 32.21166661135516,-11.09608870415354,0 32.21333327801516,-11.09608870415354,0 32.21333327801516,-11.09525537082354,0 32.21416661134516,-11.09525537082354,0 32.21416661134516,-11.09442203749354,0 32.21499994467516,-11.09442203749354,0 32.21499994467516,-11.09358870416354,0 32.21833327799516,-11.09358870416354,0 32.21833327799516,-11.09275537083354,0 32.21999994465516,-11.09275537083354,0 32.21999994465516,-11.09192203750354,0 32.22166661131516,-11.09192203750354,0 32.22166661131516,-11.09108870417354,0 32.22333327797516,-11.09108870417354,0 32.22333327797516,-11.09025537084354,0 32.22583327796516,-11.09025537084354,0 32.22583327796516,-11.09108870417354,0 32.22666661129516,-11.09108870417354,0 32.22666661129516,-11.09025537084354,0 32.22749994462516,-11.09025537084354,0 32.22749994462516,-11.08942203751354,0 32.23083327794516,-11.08942203751354,0 32.23083327794516,-11.09025537084354,0 32.23166661127516,-11.09025537084354,0 32.23166661127516,-11.09108870417354,0 32.23249994460516,-11.09108870417354,0 32.23249994460516,-11.09025537084354,0 32.23583327792516,-11.09025537084354,0 32.23583327792516,-11.08942203751354,0 32.23666661125516,-11.08942203751354,0 32.23666661125516,-11.08858870418354,0 32.23833327791516,-11.08858870418354,0 32.23833327791516,-11.08775537085354,0 32.23916661124516,-11.08775537085354,0 32.23916661124516,-11.08692203752354,0 32.24083327790516,-11.08692203752354,0 32.24083327790516,-11.08608870419354,0 32.24749994454516,-11.08608870419354,0 32.24749994454516,-11.08525537086354,0 32.24916661120516,-11.08525537086354,0 32.24916661120516,-11.08442203753354,0 32.24999994453516,-11.08442203753354,0 32.24999994453516,-11.08358870420354,0 32.25249994452516,-11.08358870420354,0 32.25249994452516,-11.08275537087354,0 32.25333327785516,-11.08275537087354,0 32.25333327785516,-11.08192203754354,0 32.25416661118516,-11.08192203754354,0 32.25416661118516,-11.08108870421354,0 32.25499994451516,-11.08108870421354,0 32.25499994451516,-11.08025537088354,0 32.25666661117516,-11.08025537088354,0 32.25666661117516,-11.08108870421354,0 32.25749994450516,-11.08108870421354,0 32.25749994450516,-11.07942203755354,0 32.25916661116516,-11.07942203755354,0 32.25916661116516,-11.07858870422353,0 32.26333327781516,-11.07858870422353,0 32.26333327781516,-11.07358870424353,0 32.26416661114516,-11.07358870424353,0 32.26416661114516,-11.07275537091353,0 32.26583327780516,-11.07275537091353,0 32.26583327780516,-11.07108870425353,0 32.26666661113517,-11.07108870425353,0 32.26666661113517,-11.07025537092353,0 32.26833327779517,-11.07025537092353,0 32.26833327779517,-11.07108870425353,0 32.26916661112517,-11.07108870425353,0 32.26916661112517,-11.07025537092353,0 32.27083327778517,-11.07025537092353,0 32.27083327778517,-11.06942203759353,0 32.27166661111517,-11.06942203759353,0 32.27166661111517,-11.06775537093353,0 32.27249994444517,-11.06775537093353,0 32.27249994444517,-11.06692203760353,0 32.27333327777517,-11.06692203760353,0 32.27333327777517,-11.06608870427353,0 32.27666661109517,-11.06608870427353,0 32.27666661109517,-11.06692203760353,0 32.28166661107517,-11.06692203760353,0 32.28166661107517,-11.06608870427353,0 32.28416661106517,-11.06608870427353,0 32.28416661106517,-11.06442203761353,0 32.28499994439517,-11.06442203761353,0 32.28499994439517,-11.06358870428353,0 32.28416661106517,-11.06358870428353,0 32.28416661106517,-11.06275537095353,0 32.28666661105517,-11.06275537095353,0 32.28666661105517,-11.06192203762353,0 32.28749994438517,-11.06192203762353,0 32.28749994438517,-11.06108870429353,0 32.28833327771517,-11.06108870429353,0 32.28833327771517,-11.06025537096353,0 32.28916661104517,-11.06025537096353,0 32.28916661104517,-11.05942203763353,0 32.29083327770517,-11.05942203763353,0 32.29083327770517,-11.06108870429353,0 32.28999994437517,-11.06108870429353,0 32.28999994437517,-11.06358870428353,0 32.29166661103517,-11.06358870428353,0 32.29166661103517,-11.06275537095353,0 32.29583327768517,-11.06275537095353,0 32.29583327768517,-11.06358870428353,0 32.29666661101517,-11.06358870428353,0 32.29666661101517,-11.06608870427353,0 32.29833327767517,-11.06608870427353,0 32.29833327767517,-11.06692203760353,0 32.29749994434517,-11.06692203760353,0 32.29749994434517,-11.06858870426353,0 32.29916661100517,-11.06858870426353,0 32.29916661100517,-11.06942203759353,0 32.30083327766517,-11.06942203759353,0 32.30083327766517,-11.07025537092353,0 32.30166661099517,-11.07025537092353,0 32.30166661099517,-11.07108870425353,0 32.30249994432517,-11.07108870425353,0 32.30249994432517,-11.07192203758353,0 32.30333327765517,-11.07192203758353,0 32.30333327765517,-11.07275537091353,0 32.30416661098517,-11.07275537091353,0 32.30416661098517,-11.07358870424353,0 32.30499994431517,-11.07358870424353,0 32.30499994431517,-11.07608870423353,0 32.30583327764517,-11.07608870423353,0 32.30583327764517,-11.07525537090353,0 32.30749994430517,-11.07525537090353,0 32.30749994430517,-11.07442203757353,0 32.31166661095517,-11.07442203757353,0 32.31166661095517,-11.07192203758353,0 32.31083327762517,-11.07192203758353,0 32.31083327762517,-11.07025537092353,0 32.31166661095517,-11.07025537092353,0 32.31166661095517,-11.06858870426353,0 32.31249994428517,-11.06858870426353,0 32.31249994428517,-11.06608870427353,0 32.31499994427517,-11.06608870427353,0 32.31499994427517,-11.06442203761353,0 32.31666661093517,-11.06442203761353,0 32.31666661093517,-11.06358870428353,0 32.31833327759517,-11.06358870428353,0 32.31833327759517,-11.06442203761353,0 32.31999994425517,-11.06442203761353,0 32.31999994425517,-11.06358870428353,0 32.32083327758517,-11.06358870428353,0 32.32083327758517,-11.06275537095353,0 32.32166661091517,-11.06275537095353,0 32.32166661091517,-11.06192203762353,0 32.32333327757517,-11.06192203762353,0 32.32333327757517,-11.06108870429353,0 32.33083327754518,-11.06108870429353,0 32.33083327754518,-11.06192203762353,0 32.33166661087518,-11.06192203762353,0 32.33166661087518,-11.05775537097353,0 32.33249994420518,-11.05775537097353,0 32.33249994420518,-11.05858870430353,0 32.33416661086518,-11.05858870430353,0 32.33416661086518,-11.05942203763353,0 32.33499994419518,-11.05942203763353,0 32.33499994419518,-11.05858870430353,0 32.33833327751518,-11.05858870430353,0 32.33833327751518,-11.05775537097353,0 32.33916661084518,-11.05775537097353,0 32.33916661084518,-11.05858870430353,0 32.34083327750518,-11.05858870430353,0 32.34083327750518,-11.05942203763353,0 32.34166661083518,-11.05942203763353,0 32.34166661083518,-11.06025537096353,0 32.34333327749518,-11.06025537096353,0 32.34333327749518,-11.06192203762353,0 32.34499994415518,-11.06192203762353,0 32.34499994415518,-11.06275537095353,0 32.34666661081518,-11.06275537095353,0 32.34666661081518,-11.06358870428353,0 32.34749994414518,-11.06358870428353,0 32.34749994414518,-11.06275537095353,0 32.34916661080518,-11.06275537095353,0 32.34916661080518,-11.06192203762353,0 32.34999994413518,-11.06192203762353,0 32.34999994413518,-11.06108870429353,0 32.35083327746518,-11.06108870429353,0 32.35083327746518,-11.06025537096353,0 32.35166661079518,-11.06025537096353,0 32.35166661079518,-11.05275537099353,0 32.35249994412518,-11.05275537099353,0 32.35249994412518,-11.05192203766353,0 32.35333327745518,-11.05192203766353,0 32.35333327745518,-11.05108870433353,0 32.35416661078518,-11.05108870433353,0 32.35416661078518,-11.05025537100353,0 32.35499994411518,-11.05025537100353,0 32.35499994411518,-11.04942203767353,0 32.35583327744518,-11.04942203767353,0 32.35583327744518,-11.04858870434353,0 32.35833327743518,-11.04858870434353,0 32.35833327743518,-11.04775537101353,0 32.35916661076518,-11.04775537101353,0 32.35916661076518,-11.04608870435353,0 32.35749994410518,-11.04608870435353,0 32.35749994410518,-11.04275537103353,0 32.35833327743518,-11.04275537103353,0 32.35833327743518,-11.04192203770353,0 32.35916661076518,-11.04192203770353,0 32.35916661076518,-11.03942203771353,0 32.35999994409518,-11.03942203771353,0 32.35999994409518,-11.03858870438353,0 32.35916661076518,-11.03858870438353,0 32.35916661076518,-11.03775537105353,0 32.35999994409518,-11.03775537105353,0 32.35999994409518,-11.03442203773353,0 32.36083327742518,-11.03442203773353,0 32.36083327742518,-11.03358870440353,0 32.36249994408518,-11.03358870440353,0 32.36249994408518,-11.03025537108353,0 32.36499994407518,-11.03025537108353,0 32.36499994407518,-11.02942203775353,0 32.36666661073518,-11.02942203775353,0 32.36666661073518,-11.03025537108353,0 32.36749994406518,-11.03025537108353,0 32.36749994406518,-11.03192203774353,0 32.36833327739518,-11.03192203774353,0 32.36833327739518,-11.03275537107353,0 32.36916661072518,-11.03275537107353,0 32.36916661072518,-11.03358870440353,0 32.36999994405518,-11.03358870440353,0 32.36999994405518,-11.03442203773353,0 32.37083327738518,-11.03442203773353,0 32.37083327738518,-11.03525537106353,0 32.37249994404518,-11.03525537106353,0 32.37249994404518,-11.03442203773353,0 32.37333327737518,-11.03442203773353,0 32.37333327737518,-11.03275537107353,0 32.37249994404518,-11.03275537107353,0 32.37249994404518,-11.03108870441353,0 32.37166661071518,-11.03108870441353,0 32.37166661071518,-11.03025537108353,0 32.37083327738518,-11.03025537108353,0 32.37083327738518,-11.02775537109353,0 32.37333327737518,-11.02775537109353,0 32.37333327737518,-11.02692203776353,0 32.37833327735518,-11.02692203776353,0 32.37833327735518,-11.02608870443353,0 32.37916661068518,-11.02608870443353,0 32.37916661068518,-11.02358870444353,0 32.38083327734518,-11.02358870444353,0 32.38083327734518,-11.02275537111353,0 32.38833327731518,-11.02275537111353,0 32.38833327731518,-11.02358870444353,0 32.39416661062518,-11.02358870444353,0 32.39416661062518,-11.02442203777353,0 32.39749994394519,-11.02442203777353,0 32.39749994394519,-11.02358870444353,0 32.39833327727519,-11.02358870444353,0 32.39833327727519,-11.02442203777353,0 32.39916661060519,-11.02442203777353,0 32.39916661060519,-11.02525537110353,0 32.39999994393519,-11.02525537110353,0 32.39999994393519,-11.02692203776353,0 32.40166661059519,-11.02692203776353,0 32.40166661059519,-11.02775537109353,0 32.40249994392519,-11.02775537109353,0 32.40249994392519,-11.03025537108353,0 32.40333327725519,-11.03025537108353,0 32.40333327725519,-11.03192203774353,0 32.40416661058519,-11.03192203774353,0 32.40416661058519,-11.03358870440353,0 32.40499994391519,-11.03358870440353,0 32.40499994391519,-11.03275537107353,0 32.40666661057519,-11.03275537107353,0 32.40666661057519,-11.03192203774353,0 32.40583327724519,-11.03192203774353,0 32.40583327724519,-11.03108870441353,0 32.40499994391519,-11.03108870441353,0 32.40499994391519,-11.02775537109353,0 32.40416661058519,-11.02775537109353,0 32.40416661058519,-11.02442203777353,0 32.40499994391519,-11.02442203777353,0 32.40499994391519,-11.02275537111353,0 32.40583327724519,-11.02275537111353,0 32.40583327724519,-11.02192203778353,0 32.40666661057519,-11.02192203778353,0 32.40666661057519,-11.02108870445353,0 32.40749994390519,-11.02108870445353,0 32.40749994390519,-11.02025537112353,0 32.40833327723519,-11.02025537112353,0 32.40833327723519,-11.01108870449352,0 32.40916661056519,-11.01108870449352,0 32.40916661056519,-11.01025537116352,0 32.40999994389519,-11.01025537116352,0 32.40999994389519,-11.00858870450352,0 32.41083327722519,-11.00858870450352,0 32.41083327722519,-11.00775537117352,0 32.41249994388519,-11.00775537117352,0 32.41249994388519,-11.00608870451352,0 32.41333327721519,-11.00608870451352,0 32.41333327721519,-11.00525537118352,0 32.41416661054519,-11.00525537118352,0 32.41416661054519,-11.00192203786352,0 32.41583327720519,-11.00192203786352,0 32.41583327720519,-11.00108870453352,0 32.41666661053519,-11.00108870453352,0 32.41666661053519,-10.99942203787352,0 32.41749994386519,-10.99942203787352,0 32.41749994386519,-10.99858870454352,0 32.41833327719519,-10.99858870454352,0 32.41833327719519,-10.99608870455352,0 32.41916661052519,-10.99608870455352,0 32.41916661052519,-10.99358870456352,0 32.42083327718519,-10.99358870456352,0 32.42083327718519,-10.99025537124352,0 32.41999994385519,-10.99025537124352,0 32.41999994385519,-10.98942203791352,0 32.42083327718519,-10.98942203791352,0 32.42083327718519,-10.98775537125352,0 32.42249994384519,-10.98775537125352,0 32.42249994384519,-10.98608870459352,0 32.42333327717519,-10.98608870459352,0 32.42333327717519,-10.98442203793352,0 32.42416661050519,-10.98442203793352,0 32.42416661050519,-10.98275537127352,0 32.42499994383519,-10.98275537127352,0 32.42499994383519,-10.98108870461352,0 32.42583327716519,-10.98108870461352,0 32.42583327716519,-10.97942203795352,0 32.42666661049519,-10.97942203795352,0 32.42666661049519,-10.97775537129352,0 32.42916661048519,-10.97775537129352,0 32.42916661048519,-10.97692203796352,0 32.42999994381519,-10.97692203796352,0 32.42999994381519,-10.97525537130352,0 32.43083327714519,-10.97525537130352,0 32.43083327714519,-10.97275537131352,0 32.43249994380519,-10.97275537131352,0 32.43249994380519,-10.97192203798352,0 32.43416661046519,-10.97192203798352,0 32.43416661046519,-10.97358870464352,0 32.43666661045519,-10.97358870464352,0 32.43666661045519,-10.97442203797352,0 32.43749994378519,-10.97442203797352,0 32.43749994378519,-10.97525537130352,0 32.43999994377519,-10.97525537130352,0 32.43999994377519,-10.97608870463352,0 32.44166661043519,-10.97608870463352,0 32.44166661043519,-10.97525537130352,0 32.44666661041519,-10.97525537130352,0 32.44666661041519,-10.97692203796352,0 32.44833327707519,-10.97692203796352,0 32.44833327707519,-10.97775537129352,0 32.44916661040519,-10.97775537129352,0 32.44916661040519,-10.97858870462352,0 32.44999994373519,-10.97858870462352,0 32.44999994373519,-10.98025537128352,0 32.45083327706519,-10.98025537128352,0 32.45083327706519,-10.98442203793352,0 32.44999994373519,-10.98442203793352,0 32.44999994373519,-10.98525537126352,0 32.45249994372519,-10.98525537126352,0 32.45249994372519,-10.98442203793352,0 32.45749994370519,-10.98442203793352,0 32.45749994370519,-10.98525537126352,0 32.45833327703519,-10.98525537126352,0 32.45833327703519,-10.98275537127352,0 32.4608332770252,-10.98275537127352,0 32.4608332770252,-10.98192203794352,0 32.4624999436852,-10.98192203794352,0 32.4624999436852,-10.98275537127352,0 32.4633332770152,-10.98275537127352,0 32.4633332770152,-10.98525537126352,0 32.4699999436552,-10.98525537126352,0 32.4699999436552,-10.98442203793352,0 32.4733332769752,-10.98442203793352,0 32.4733332769752,-10.98275537127352,0 32.4749999436352,-10.98275537127352,0 32.4749999436352,-10.98108870461352,0 32.4799999436152,-10.98108870461352,0 32.4799999436152,-10.98025537128352,0 32.4808332769452,-10.98025537128352,0 32.4808332769452,-10.97942203795352,0 32.4816666102752,-10.97942203795352,0 32.4816666102752,-10.97692203796352,0 32.4824999436052,-10.97692203796352,0 32.4824999436052,-10.97608870463352,0 32.4841666102652,-10.97608870463352,0 32.4841666102652,-10.97692203796352,0 32.4849999435952,-10.97692203796352,0 32.4849999435952,-10.97775537129352,0 32.4858332769252,-10.97775537129352,0 32.4858332769252,-10.97858870462352,0 32.4866666102552,-10.97858870462352,0 32.4866666102552,-10.97942203795352,0 32.4883332769152,-10.97942203795352,0 32.4883332769152,-10.98108870461352,0 32.4908332769052,-10.98108870461352,0 32.4908332769052,-10.98275537127352,0 32.4924999435652,-10.98275537127352,0 32.4924999435652,-10.98358870460352,0 32.4941666102252,-10.98358870460352,0 32.4941666102252,-10.98525537126352,0 32.4949999435552,-10.98525537126352,0 32.4949999435552,-10.98608870459352,0 32.4958332768852,-10.98608870459352,0 32.4958332768852,-10.98692203792352,0 32.4966666102152,-10.98692203792352,0 32.4966666102152,-10.98858870458352,0 32.4958332768852,-10.98858870458352,0 32.4958332768852,-10.98942203791352,0 32.4949999435552,-10.98942203791352,0 32.4949999435552,-10.99275537123352,0 32.4941666102252,-10.99275537123352,0 32.4941666102252,-10.99442203789352,0 32.4933332768952,-10.99442203789352,0 32.4933332768952,-10.99692203788352,0 32.4941666102252,-10.99692203788352,0 32.4941666102252,-10.99775537121352,0 32.4949999435552,-10.99775537121352,0 32.4949999435552,-11.00025537120352,0 32.4941666102252,-11.00025537120352,0 32.4941666102252,-11.00108870453352,0 32.4933332768952,-11.00108870453352,0 32.4933332768952,-11.00525537118352,0 32.4941666102252,-11.00525537118352,0 32.4941666102252,-11.00692203784352,0 32.4949999435552,-11.00692203784352,0 32.4949999435552,-11.00775537117352,0 32.4958332768852,-11.00775537117352,0 32.4958332768852,-11.00858870450352,0 32.4966666102152,-11.00858870450352,0 32.4966666102152,-11.01442203781352,0 32.4974999435452,-11.01442203781352,0 32.4974999435452,-11.01525537114353,0 32.4983332768752,-11.01525537114353,0 32.4983332768752,-11.01608870447353,0 32.4991666102052,-11.01608870447353,0 32.4991666102052,-11.01775537113353,0 32.5016666101952,-11.01775537113353,0 32.5016666101952,-11.01858870446353,0 32.5041666101852,-11.01858870446353,0 32.5041666101852,-11.01775537113353,0 32.5124999434852,-11.01775537113353,0 32.5124999434852,-11.01858870446353,0 32.5133332768152,-11.01858870446353,0 32.5133332768152,-11.01775537113353,0 32.5149999434752,-11.01775537113353,0 32.5149999434752,-11.01858870446353,0 32.5158332768052,-11.01858870446353,0 32.5158332768052,-11.01942203779353,0 32.5166666101352,-11.01942203779353,0 32.5166666101352,-11.02025537112353,0 32.5174999434652,-11.02025537112353,0 32.5174999434652,-11.02108870445353,0 32.5208332767852,-11.02108870445353,0 32.5208332767852,-11.02192203778353,0 32.52333327677521,-11.02192203778353,0 32.52333327677521,-11.02108870445353,0 32.52416661010521,-11.02108870445353,0 32.52416661010521,-11.02192203778353,0 32.52499994343521,-11.02192203778353,0 32.52499994343521,-11.02275537111353,0 32.52666661009521,-11.02275537111353,0 32.52666661009521,-11.02358870444353,0 32.52916661008521,-11.02358870444353,0 32.52916661008521,-11.02442203777353,0 32.53083327674521,-11.02442203777353,0 32.53083327674521,-11.02358870444353,0 32.53249994340521,-11.02358870444353,0 32.53249994340521,-11.02275537111353,0 32.53499994339521,-11.02275537111353,0 32.53499994339521,-11.02192203778353,0 32.53666661005521,-11.02192203778353,0 32.53666661005521,-11.02108870445353,0 32.53833327671521,-11.02108870445353,0 32.53833327671521,-11.01942203779353,0 32.53916661004521,-11.01942203779353,0 32.53916661004521,-11.01858870446353,0 32.53999994337521,-11.01858870446353,0 32.53999994337521,-11.01775537113353,0 32.54083327670521,-11.01775537113353,0 32.54083327670521,-11.01692203780353,0 32.54333327669521,-11.01692203780353,0 32.54333327669521,-11.01775537113353,0 32.54666661001521,-11.01775537113353,0 32.54666661001521,-11.01692203780353,0 32.54916661000521,-11.01692203780353,0 32.54916661000521,-11.01775537113353,0 32.55333327665521,-11.01775537113353,0 32.55333327665521,-11.01858870446353,0 32.55749994330521,-11.01858870446353,0 32.55749994330521,-11.02275537111353,0 32.55666660997521,-11.02275537111353,0 32.55666660997521,-11.02358870444353,0 32.55583327664521,-11.02358870444353,0 32.55583327664521,-11.02442203777353,0 32.55499994331521,-11.02442203777353,0 32.55499994331521,-11.02692203776353,0 32.55583327664521,-11.02692203776353,0 32.55583327664521,-11.02858870442353,0 32.55666660997521,-11.02858870442353,0 32.55666660997521,-11.02942203775353,0 32.56333327661521,-11.02942203775353,0 32.56333327661521,-11.03025537108353,0 32.56416660994521,-11.03025537108353,0 32.56416660994521,-11.03442203773353,0 32.56333327661521,-11.03442203773353,0 32.56333327661521,-11.03858870438353,0 32.56416660994521,-11.03858870438353,0 32.56416660994521,-11.03942203771353,0 32.56583327660521,-11.03942203771353,0 32.56583327660521,-11.04108870437353,0 32.56666660993521,-11.04108870437353,0 32.56666660993521,-11.04192203770353,0 32.56749994326521,-11.04192203770353,0 32.56749994326521,-11.04525537102353,0 32.56916660992521,-11.04525537102353,0 32.56916660992521,-11.04692203768353,0 32.56999994325521,-11.04692203768353,0 32.56999994325521,-11.04775537101353,0 32.57166660991521,-11.04775537101353,0 32.57166660991521,-11.04858870434353,0 32.57249994324521,-11.04858870434353,0 32.57249994324521,-11.04942203767353,0 32.57333327657521,-11.04942203767353,0 32.57333327657521,-11.04775537101353,0 32.57416660990521,-11.04775537101353,0 32.57416660990521,-11.04692203768353,0 32.57833327655521,-11.04692203768353,0 32.57833327655521,-11.04942203767353,0 32.57916660988521,-11.04942203767353,0 32.57916660988521,-11.05025537100353,0 32.57833327655521,-11.05025537100353,0 32.57833327655521,-11.05275537099353,0 32.57916660988521,-11.05275537099353,0 32.57916660988521,-11.05692203764353,0 32.57999994321521,-11.05692203764353,0 32.57999994321521,-11.05775537097353,0 32.58166660987521,-11.05775537097353,0 32.58166660987521,-11.05858870430353,0 32.58249994320521,-11.05858870430353,0 32.58249994320521,-11.06192203762353,0 32.58499994319521,-11.06192203762353,0 32.58499994319521,-11.06358870428353,0 32.58583327652521,-11.06358870428353,0 32.58583327652521,-11.06525537094353,0 32.58833327651522,-11.06525537094353,0 32.58833327651522,-11.06442203761353,0 32.59166660983522,-11.06442203761353,0 32.59166660983522,-11.06525537094353,0 32.59333327649522,-11.06525537094353,0 32.59333327649522,-11.06442203761353,0 32.59583327648522,-11.06442203761353,0 32.59583327648522,-11.06358870428353,0 32.59666660981522,-11.06358870428353,0 32.59666660981522,-11.06442203761353,0 32.59749994314522,-11.06442203761353,0 32.59749994314522,-11.06525537094353,0 32.59833327647522,-11.06525537094353,0 32.59833327647522,-11.06608870427353,0 32.59916660980522,-11.06608870427353,0 32.59916660980522,-11.06692203760353,0 32.59999994313522,-11.06692203760353,0 32.59999994313522,-11.06775537093353,0 32.60083327646522,-11.06775537093353,0 32.60083327646522,-11.06942203759353,0 32.60333327645522,-11.06942203759353,0 32.60333327645522,-11.07108870425353,0 32.60416660978522,-11.07108870425353,0 32.60416660978522,-11.07192203758353,0 32.60499994311522,-11.07192203758353,0 32.60499994311522,-11.07108870425353,0 32.60833327643522,-11.07108870425353,0 32.60833327643522,-11.07192203758353,0 32.61083327642522,-11.07192203758353,0 32.61083327642522,-11.07358870424353,0 32.61416660974522,-11.07358870424353,0 32.61416660974522,-11.07275537091353,0 32.61499994307522,-11.07275537091353,0 32.61499994307522,-11.07192203758353,0 32.61916660972522,-11.07192203758353,0 32.61916660972522,-11.07108870425353,0 32.62416660970522,-11.07108870425353,0 32.62416660970522,-11.07025537092353,0 32.62916660968522,-11.07025537092353,0 32.62916660968522,-11.07108870425353,0 32.62999994301522,-11.07108870425353,0 32.62999994301522,-11.07275537091353,0 32.63166660967522,-11.07275537091353,0 32.63166660967522,-11.07358870424353,0 32.63333327633522,-11.07358870424353,0 32.63333327633522,-11.07442203757353,0 32.63416660966522,-11.07442203757353,0 32.63416660966522,-11.07608870423353,0 32.63583327632522,-11.07608870423353,0 32.63583327632522,-11.07692203756353,0 32.63749994298522,-11.07692203756353,0 32.63749994298522,-11.07775537089353,0 32.63833327631522,-11.07775537089353,0 32.63833327631522,-11.07858870422353,0 32.63999994297522,-11.07858870422353,0 32.63999994297522,-11.07942203755354,0 32.64666660961522,-11.07942203755354,0 32.64666660961522,-11.08025537088354,0 32.64749994294522,-11.08025537088354,0 32.64749994294522,-11.08108870421354,0 32.64916660960522,-11.08108870421354,0 32.64916660960522,-11.08025537088354,0 32.64999994293522,-11.08025537088354,0 32.64999994293522,-11.07942203755354,0 32.65083327626522,-11.07942203755354,0 32.65083327626522,-11.08025537088354,0 32.65166660959523,-11.08025537088354,0 32.65166660959523,-11.08192203754354,0 32.65249994292523,-11.08192203754354,0 32.65249994292523,-11.08275537087354,0 32.65583327624523,-11.08275537087354,0 32.65583327624523,-11.08358870420354,0 32.65666660957523,-11.08358870420354,0 32.65666660957523,-11.08525537086354,0 32.65749994290523,-11.08525537086354,0 32.65749994290523,-11.08608870419354,0 32.65833327623523,-11.08608870419354,0 32.65833327623523,-11.08775537085354,0 32.65916660956523,-11.08775537085354,0 32.65916660956523,-11.08858870418354,0 32.65999994289523,-11.08858870418354,0 32.65999994289523,-11.08942203751354,0 32.66083327622523,-11.08942203751354,0 32.66083327622523,-11.09108870417354,0 32.66249994288523,-11.09108870417354,0 32.66249994288523,-11.09192203750354,0 32.66333327621523,-11.09192203750354,0 32.66333327621523,-11.09275537083354,0 32.66666660953523,-11.09275537083354,0 32.66666660953523,-11.09358870416354,0 32.66749994286523,-11.09358870416354,0 32.66749994286523,-11.09442203749354,0 32.66833327619523,-11.09442203749354,0 32.66833327619523,-11.09608870415354,0 32.66916660952523,-11.09608870415354,0 32.66916660952523,-11.09692203748354,0 32.67083327618523,-11.09692203748354,0 32.67083327618523,-11.09775537081354,0 32.67166660951523,-11.09775537081354,0 32.67166660951523,-11.09942203747354,0 32.67583327616523,-11.09942203747354,0 32.67583327616523,-11.10025537080354,0 32.67666660949523,-11.10025537080354,0 32.67666660949523,-11.10108870413354,0 32.67916660948523,-11.10108870413354,0 32.67916660948523,-11.10192203746354,0 32.67999994281523,-11.10192203746354,0 32.67999994281523,-11.10275537079354,0 32.68249994280523,-11.10275537079354,0 32.68249994280523,-11.10358870412354,0 32.68166660947523,-11.10358870412354,0 32.68166660947523,-11.10525537078354,0 32.68083327614523,-11.10525537078354,0 32.68083327614523,-11.10608870411354,0 32.68166660947523,-11.10608870411354,0 32.68166660947523,-11.10692203744354,0 32.68249994280523,-11.10692203744354,0 32.68249994280523,-11.10608870411354,0 32.68416660946523,-11.10608870411354,0 32.68416660946523,-11.10442203745354,0 32.68999994277523,-11.10442203745354,0 32.68999994277523,-11.10358870412354,0 32.69166660943523,-11.10358870412354,0 32.69166660943523,-11.10525537078354,0 32.69249994276523,-11.10525537078354,0 32.69249994276523,-11.10442203745354,0 32.69333327609523,-11.10442203745354,0 32.69333327609523,-11.10692203744354,0 32.69499994275523,-11.10692203744354,0 32.69499994275523,-11.10775537077354,0 32.69833327607523,-11.10775537077354,0 32.69833327607523,-11.10858870410354,0 32.69749994274523,-11.10858870410354,0 32.69749994274523,-11.10942203743354,0 32.69833327607523,-11.10942203743354,0 32.69833327607523,-11.11025537076354,0 32.69916660940523,-11.11025537076354,0 32.69916660940523,-11.10942203743354,0 32.70166660939523,-11.10942203743354,0 32.70166660939523,-11.11025537076354,0 32.70249994272523,-11.11025537076354,0 32.70249994272523,-11.11192203742354,0 32.70416660938523,-11.11192203742354,0 32.70416660938523,-11.11275537075354,0 32.70583327604523,-11.11275537075354,0 32.70583327604523,-11.11692203740354,0 32.70833327603523,-11.11692203740354,0 32.70833327603523,-11.11775537073354,0 32.70916660936523,-11.11775537073354,0 32.70916660936523,-11.12025537072354,0 32.70999994269523,-11.12025537072354,0 32.70999994269523,-11.12108870405354,0 32.71333327601523,-11.12108870405354,0 32.71333327601523,-11.12192203738354,0 32.71416660934523,-11.12192203738354,0 32.71416660934523,-11.12442203737354,0 32.71499994267523,-11.12442203737354,0 32.71499994267523,-11.12608870403354,0 32.71916660932524,-11.12608870403354,0 32.71916660932524,-11.12692203736354,0 32.72249994264524,-11.12692203736354,0 32.72249994264524,-11.12775537069354,0 32.72333327597524,-11.12775537069354,0 32.72333327597524,-11.12858870402354,0 32.72416660930524,-11.12858870402354,0 32.72416660930524,-11.13025537068354,0 32.72499994263524,-11.13025537068354,0 32.72499994263524,-11.13692203732354,0 32.72416660930524,-11.13692203732354,0 32.72416660930524,-11.13775537065354,0 32.72583327596524,-11.13775537065354,0 32.72583327596524,-11.13858870398354,0 32.72833327595524,-11.13858870398354,0 32.72833327595524,-11.13942203731354,0 32.72916660928524,-11.13942203731354,0 32.72916660928524,-11.14025537064354,0 32.73166660927524,-11.14025537064354,0 32.73166660927524,-11.14108870397354,0 32.73333327593524,-11.14108870397354,0 32.73333327593524,-11.14358870396355,0 32.73499994259524,-11.14358870396355,0 32.73499994259524,-11.14442203729355,0 32.73583327592524,-11.14442203729355,0 32.73583327592524,-11.14525537062355,0 32.73749994258524,-11.14525537062355,0 32.73749994258524,-11.14608870395355,0 32.74083327590524,-11.14608870395355,0 32.74083327590524,-11.14692203728355,0 32.74249994256524,-11.14692203728355,0 32.74249994256524,-11.14775537061355,0 32.74333327589524,-11.14775537061355,0 32.74333327589524,-11.14692203728355,0 32.74499994255524,-11.14692203728355,0 32.74499994255524,-11.14775537061355,0 32.74666660921524,-11.14775537061355,0 32.74666660921524,-11.14858870394355,0 32.74833327587524,-11.14858870394355,0 32.74833327587524,-11.14942203727355,0 32.74916660920524,-11.14942203727355,0 32.74916660920524,-11.14858870394355,0 32.75083327586524,-11.14858870394355,0 32.75083327586524,-11.14942203727355,0 32.75249994252524,-11.14942203727355,0 32.75249994252524,-11.14858870394355,0 32.75416660918524,-11.14858870394355,0 32.75416660918524,-11.14775537061355,0 32.75499994251524,-11.14775537061355,0 32.75499994251524,-11.14692203728355,0 32.75583327584524,-11.14692203728355,0 32.75583327584524,-11.14608870395355,0 32.75666660917524,-11.14608870395355,0 32.75666660917524,-11.14525537062355,0 32.75749994250524,-11.14525537062355,0 32.75749994250524,-11.14442203729355,0 32.75833327583524,-11.14442203729355,0 32.75833327583524,-11.14275537063354,0 32.75999994249524,-11.14275537063354,0 32.75999994249524,-11.14192203730354,0 32.76083327582524,-11.14192203730354,0 32.76083327582524,-11.14108870397354,0 32.76166660915524,-11.14108870397354,0 32.76166660915524,-11.13942203731354,0 32.76249994248524,-11.13942203731354,0 32.76249994248524,-11.13858870398354,0 32.76583327580524,-11.13858870398354,0 32.76583327580524,-11.13775537065354,0 32.76666660913524,-11.13775537065354,0 32.76666660913524,-11.13692203732354,0 32.76749994246524,-11.13692203732354,0 32.76749994246524,-11.13608870399354,0 32.76833327579524,-11.13608870399354,0 32.76833327579524,-11.13525537066354,0 32.76916660912524,-11.13525537066354,0 32.76916660912524,-11.13442203733354,0 32.77499994243524,-11.13442203733354,0 32.77499994243524,-11.13525537066354,0 32.77583327576524,-11.13525537066354,0 32.77583327576524,-11.13608870399354,0 32.77833327575524,-11.13608870399354,0 32.77833327575524,-11.13525537066354,0 32.77999994241525,-11.13525537066354,0 32.77999994241525,-11.13442203733354,0 32.78166660907525,-11.13442203733354,0 32.78166660907525,-11.13525537066354,0 32.78416660906525,-11.13525537066354,0 32.78416660906525,-11.13608870399354,0 32.78583327572525,-11.13608870399354,0 32.78583327572525,-11.13525537066354,0 32.78666660905525,-11.13525537066354,0 32.78666660905525,-11.13442203733354,0 32.78749994238525,-11.13442203733354,0 32.78749994238525,-11.13275537067354,0 32.78833327571525,-11.13275537067354,0 32.78833327571525,-11.13192203734354,0 32.78999994237525,-11.13192203734354,0 32.78999994237525,-11.13275537067354,0 32.79499994235525,-11.13275537067354,0 32.79499994235525,-11.13358870400354,0 32.79916660900525,-11.13358870400354,0 32.79916660900525,-11.13192203734354,0 32.79999994233525,-11.13192203734354,0 32.79999994233525,-11.13275537067354,0 32.80333327565525,-11.13275537067354,0 32.80333327565525,-11.13192203734354,0 32.80416660898525,-11.13192203734354,0 32.80416660898525,-11.13108870401354,0 32.80583327564525,-11.13108870401354,0 32.80583327564525,-11.13025537068354,0 32.80666660897525,-11.13025537068354,0 32.80666660897525,-11.12942203735354,0 32.80749994230525,-11.12942203735354,0 32.80749994230525,-11.13025537068354,0 32.80833327563525,-11.13025537068354,0 32.80833327563525,-11.12942203735354,0 32.80999994229525,-11.12942203735354,0 32.80999994229525,-11.12858870402354,0 32.81083327562525,-11.12858870402354,0 32.81083327562525,-11.12942203735354,0 32.81333327561525,-11.12942203735354,0 32.81333327561525,-11.12858870402354,0 32.81499994227525,-11.12858870402354,0 32.81499994227525,-11.12775537069354,0 32.81583327560525,-11.12775537069354,0 32.81583327560525,-11.12692203736354,0 32.81666660893525,-11.12692203736354,0 32.81666660893525,-11.12608870403354,0 32.81999994225525,-11.12608870403354,0 32.81999994225525,-11.12692203736354,0 32.82166660891525,-11.12692203736354,0 32.82166660891525,-11.12775537069354,0 32.82333327557525,-11.12775537069354,0 32.82333327557525,-11.12608870403354,0 32.82583327556525,-11.12608870403354,0 32.82583327556525,-11.12692203736354,0 32.82916660888525,-11.12692203736354,0 32.82916660888525,-11.12608870403354,0 32.82999994221525,-11.12608870403354,0 32.82999994221525,-11.12442203737354,0 32.83083327554525,-11.12442203737354,0 32.83083327554525,-11.12358870404354,0 32.83249994220525,-11.12358870404354,0 32.83249994220525,-11.12442203737354,0 32.83333327553525,-11.12442203737354,0 32.83333327553525,-11.12525537070354,0 32.83666660885525,-11.12525537070354,0 32.83666660885525,-11.12608870403354,0 32.83749994218525,-11.12608870403354,0 32.83749994218525,-11.12775537069354,0 32.83833327551525,-11.12775537069354,0 32.83833327551525,-11.12858870402354,0 32.83916660884525,-11.12858870402354,0 32.83916660884525,-11.12942203735354,0 32.83999994217525,-11.12942203735354,0 32.83999994217525,-11.13108870401354,0 32.84083327550525,-11.13108870401354,0 32.84083327550525,-11.13275537067354,0 32.84166660883525,-11.13275537067354,0 32.84166660883525,-11.13442203733354,0 32.84333327549525,-11.13442203733354,0 32.84333327549525,-11.13775537065354,0 32.84416660882526,-11.13775537065354,0 32.84416660882526,-11.13692203732354,0 32.84499994215526,-11.13692203732354,0 32.84499994215526,-11.13608870399354,0 32.84583327548526,-11.13608870399354,0 32.84583327548526,-11.13525537066354,0 32.84916660880526,-11.13525537066354,0 32.84916660880526,-11.13608870399354,0 32.85166660879526,-11.13608870399354,0 32.85166660879526,-11.13442203733354,0 32.85333327545526,-11.13442203733354,0 32.85333327545526,-11.13358870400354,0 32.85416660878526,-11.13358870400354,0 32.85416660878526,-11.13275537067354,0 32.85499994211526,-11.13275537067354,0 32.85499994211526,-11.13192203734354,0 32.85583327544526,-11.13192203734354,0 32.85583327544526,-11.13108870401354,0 32.85666660877526,-11.13108870401354,0 32.85666660877526,-11.13192203734354,0 32.85749994210526,-11.13192203734354,0 32.85749994210526,-11.13108870401354,0 32.85833327543526,-11.13108870401354,0 32.85833327543526,-11.13025537068354,0 32.85916660876526,-11.13025537068354,0 32.85916660876526,-11.12858870402354,0 32.86083327542526,-11.12858870402354,0 32.86083327542526,-11.12775537069354,0 32.86166660875526,-11.12775537069354,0 32.86166660875526,-11.12692203736354,0 32.86333327541526,-11.12692203736354,0 32.86333327541526,-11.12608870403354,0 32.86416660874526,-11.12608870403354,0 32.86416660874526,-11.12442203737354,0 32.86583327540526,-11.12442203737354,0 32.86583327540526,-11.12192203738354,0 32.86749994206526,-11.12192203738354,0 32.86749994206526,-11.11942203739354,0 32.86833327539526,-11.11942203739354,0 32.86833327539526,-11.11775537073354,0 32.86916660872526,-11.11775537073354,0 32.86916660872526,-11.11692203740354,0 32.87083327538526,-11.11692203740354,0 32.87083327538526,-11.11608870407354,0 32.87166660871526,-11.11608870407354,0 32.87166660871526,-11.11525537074354,0 32.87249994204526,-11.11525537074354,0 32.87249994204526,-11.11442203741354,0 32.87666660869526,-11.11442203741354,0 32.87666660869526,-11.11358870408354,0 32.87833327535526,-11.11358870408354,0 32.87833327535526,-11.11275537075354,0 32.88166660867526,-11.11275537075354,0 32.88166660867526,-11.11442203741354,0 32.88499994199526,-11.11442203741354,0 32.88499994199526,-11.11525537074354,0 32.88583327532526,-11.11525537074354,0 32.88583327532526,-11.11608870407354,0 32.89333327529526,-11.11608870407354,0 32.89333327529526,-11.11525537074354,0 32.89583327528526,-11.11525537074354,0 32.89583327528526,-11.11358870408354,0 32.89666660861526,-11.11358870408354,0 32.89666660861526,-11.11275537075354,0 32.89999994193526,-11.11275537075354,0 32.89999994193526,-11.11192203742354,0 32.90249994192526,-11.11192203742354,0 32.90249994192526,-11.11108870409354,0 32.90583327524526,-11.11108870409354,0 32.90583327524526,-11.11192203742354,0 32.90833327523527,-11.11192203742354,0 32.90833327523527,-11.11275537075354,0 32.90916660856527,-11.11275537075354,0 32.90916660856527,-11.11192203742354,0 32.91083327522527,-11.11192203742354,0 32.91083327522527,-11.11275537075354,0 32.91166660855527,-11.11275537075354,0 32.91166660855527,-11.11358870408354,0 32.91249994188527,-11.11358870408354,0 32.91249994188527,-11.11275537075354,0 32.91333327521527,-11.11275537075354,0 32.91333327521527,-11.11358870408354,0 32.91416660854527,-11.11358870408354,0 32.91416660854527,-11.11442203741354,0 32.91499994187527,-11.11442203741354,0 32.91499994187527,-11.11525537074354,0 32.91666660853527,-11.11525537074354,0 32.91666660853527,-11.11692203740354,0 32.91916660852527,-11.11692203740354,0 32.91916660852527,-11.11858870406354,0 32.91999994185527,-11.11858870406354,0 32.91999994185527,-11.12108870405354,0 32.92083327518527,-11.12108870405354,0 32.92083327518527,-11.12192203738354,0 32.92166660851527,-11.12192203738354,0 32.92166660851527,-11.12275537071354,0 32.92666660849527,-11.12275537071354,0 32.92666660849527,-11.12442203737354,0 32.92749994182527,-11.12442203737354,0 32.92749994182527,-11.12525537070354,0 32.93166660847527,-11.12525537070354,0 32.93166660847527,-11.12608870403354,0 32.93249994180527,-11.12608870403354,0 32.93249994180527,-11.12692203736354,0 32.93416660846527,-11.12692203736354,0 32.93416660846527,-11.12858870402354,0 32.93833327511527,-11.12858870402354,0 32.93833327511527,-11.12775537069354,0 32.93916660844527,-11.12775537069354,0 32.93916660844527,-11.12692203736354,0 32.93999994177527,-11.12692203736354,0 32.93999994177527,-11.12358870404354,0 32.94249994176527,-11.12358870404354,0 32.94249994176527,-11.12442203737354,0 32.94333327509527,-11.12442203737354,0 32.94333327509527,-11.12358870404354,0 32.94416660842527,-11.12358870404354,0 32.94416660842527,-11.12442203737354,0 32.94583327508527,-11.12442203737354,0 32.94583327508527,-11.12358870404354,0 32.94749994174527,-11.12358870404354,0 32.94749994174527,-11.12442203737354,0 32.94833327507527,-11.12442203737354,0 32.94833327507527,-11.12608870403354,0 32.94749994174527,-11.12608870403354,0 32.94749994174527,-11.12692203736354,0 32.94833327507527,-11.12692203736354,0 32.94833327507527,-11.12775537069354,0 32.95083327506527,-11.12775537069354,0 32.95083327506527,-11.12858870402354,0 32.95166660839527,-11.12858870402354,0 32.95166660839527,-11.12775537069354,0 32.95249994172527,-11.12775537069354,0 32.95249994172527,-11.12692203736354,0 32.95333327505527,-11.12692203736354,0 32.95333327505527,-11.12525537070354,0 32.95416660838527,-11.12525537070354,0 32.95416660838527,-11.12442203737354,0 32.95583327504527,-11.12442203737354,0 32.95583327504527,-11.12525537070354,0 32.95666660837527,-11.12525537070354,0 32.95666660837527,-11.12775537069354,0 32.96166660835527,-11.12775537069354,0 32.96166660835527,-11.13025537068354,0 32.96333327501527,-11.13025537068354,0 32.96333327501527,-11.12942203735354,0 32.96583327500527,-11.12942203735354,0 32.96583327500527,-11.12858870402354,0 32.96666660833527,-11.12858870402354,0 32.96666660833527,-11.12775537069354,0 32.96999994165527,-11.12775537069354,0 32.96999994165527,-11.12858870402354,0 32.97083327498527,-11.12858870402354,0 32.97083327498527,-11.12775537069354,0 32.97499994163528,-11.12775537069354,0 32.97499994163528,-11.12858870402354,0 32.97583327496528,-11.12858870402354,0 32.97583327496528,-11.12942203735354,0 32.97666660829528,-11.12942203735354,0 32.97666660829528,-11.13025537068354,0 32.97749994162528,-11.13025537068354,0 32.97749994162528,-11.12942203735354,0 32.97999994161528,-11.12942203735354,0 32.97999994161528,-11.13025537068354,0 32.98083327494528,-11.13025537068354,0 32.98083327494528,-11.13108870401354,0 32.98166660827528,-11.13108870401354,0 32.98166660827528,-11.13192203734354,0 32.98416660826528,-11.13192203734354,0 32.98416660826528,-11.13108870401354,0 32.98666660825528,-11.13108870401354,0 32.98666660825528,-11.13192203734354,0 32.98749994158528,-11.13192203734354,0 32.98749994158528,-11.13275537067354,0 32.99083327490528,-11.13275537067354,0 32.99083327490528,-11.13192203734354,0 32.99333327489528,-11.13192203734354,0 32.99333327489528,-11.13275537067354,0 32.99583327488528,-11.13275537067354,0 32.99583327488528,-11.13358870400354,0 32.99749994154528,-11.13358870400354,0 32.99749994154528,-11.13275537067354,0 32.99833327487528,-11.13275537067354,0 32.99833327487528,-11.13358870400354,0 32.99999994153528,-11.13358870400354,0 32.99999994153528,-11.13442203733354,0 33.00083327486528,-11.13442203733354,0 33.00083327486528,-11.13192203734354,0 33.00249994152528,-11.13192203734354,0 33.00249994152528,-11.13108870401354,0 33.00666660817528,-11.13108870401354,0 33.00666660817528,-11.13025537068354,0 33.00749994150528,-11.13025537068354,0 33.00749994150528,-11.13108870401354,0 33.00833327483528,-11.13108870401354,0 33.00833327483528,-11.13192203734354,0 33.00999994149528,-11.13192203734354,0 33.00999994149528,-11.13108870401354,0 33.01083327482528,-11.13108870401354,0 33.01083327482528,-11.13192203734354,0 33.01499994147528,-11.13192203734354,0 33.01499994147528,-11.13108870401354,0 33.01583327480528,-11.13108870401354,0 33.01583327480528,-11.13192203734354,0 33.01749994146528,-11.13192203734354,0 33.01749994146528,-11.13275537067354,0 33.01916660812528,-11.13275537067354,0 33.01916660812528,-11.13192203734354,0 33.01999994145528,-11.13192203734354,0 33.01999994145528,-11.13108870401354,0 33.02083327478528,-11.13108870401354,0 33.02083327478528,-11.13192203734354,0 33.02249994144528,-11.13192203734354,0 33.02249994144528,-11.13442203733354,0 33.02416660810528,-11.13442203733354,0 33.02416660810528,-11.13608870399354,0 33.02499994143528,-11.13608870399354,0 33.02499994143528,-11.13692203732354,0 33.02749994142528,-11.13692203732354,0 33.02749994142528,-11.13608870399354,0 33.02833327475528,-11.13608870399354,0 33.02833327475528,-11.13692203732354,0 33.02916660808528,-11.13692203732354,0 33.02916660808528,-11.13775537065354,0 33.03083327474528,-11.13775537065354,0 33.03083327474528,-11.13858870398354,0 33.03249994140528,-11.13858870398354,0 33.03249994140528,-11.13942203731354,0 33.03333327473528,-11.13942203731354,0 33.03333327473528,-11.13858870398354,0 33.03666660805529,-11.13858870398354,0 33.03666660805529,-11.13942203731354,0 33.03749994138529,-11.13942203731354,0 33.03749994138529,-11.14025537064354,0 33.03916660804529,-11.14025537064354,0 33.03916660804529,-11.13942203731354,0 33.03999994137529,-11.13942203731354,0 33.03999994137529,-11.14108870397354,0 33.04083327470529,-11.14108870397354,0 33.04083327470529,-11.14025537064354,0 33.04333327469529,-11.14025537064354,0 33.04333327469529,-11.14108870397354,0 33.04416660802529,-11.14108870397354,0 33.04416660802529,-11.14192203730354,0 33.04666660801529,-11.14192203730354,0 33.04666660801529,-11.14275537063354,0 33.04833327467529,-11.14275537063354,0 33.04833327467529,-11.14442203729355,0 33.04916660800529,-11.14442203729355,0 33.04916660800529,-11.14358870396355,0 33.05083327466529,-11.14358870396355,0 33.05083327466529,-11.14442203729355,0 33.05249994132529,-11.14442203729355,0 33.05249994132529,-11.14525537062355,0 33.05499994131529,-11.14525537062355,0 33.05499994131529,-11.14442203729355,0 33.05583327464529,-11.14442203729355,0 33.05583327464529,-11.14192203730354,0 33.06166660795529,-11.14192203730354,0 33.06166660795529,-11.14108870397354,0 33.06666660793529,-11.14108870397354,0 33.06666660793529,-11.14025537064354,0 33.07083327458529,-11.14025537064354,0 33.07083327458529,-11.13942203731354,0 33.07166660791529,-11.13942203731354,0 33.07166660791529,-11.13858870398354,0 33.07666660789529,-11.13858870398354,0 33.07666660789529,-11.13775537065354,0 33.07749994122529,-11.13775537065354,0 33.07749994122529,-11.13692203732354,0 33.07999994121529,-11.13692203732354,0 33.07999994121529,-11.13775537065354,0 33.08083327454529,-11.13775537065354,0 33.08083327454529,-11.13692203732354,0 33.08166660787529,-11.13692203732354,0 33.08166660787529,-11.13608870399354,0 33.08333327453529,-11.13608870399354,0 33.08333327453529,-11.13692203732354,0 33.08416660786529,-11.13692203732354,0 33.08416660786529,-11.13775537065354,0 33.08499994119529,-11.13775537065354,0 33.08499994119529,-11.13858870398354,0 33.08583327452529,-11.13858870398354,0 33.08583327452529,-11.13775537065354,0 33.08749994118529,-11.13775537065354,0 33.08749994118529,-11.13858870398354,0 33.08999994117529,-11.13858870398354,0 33.08999994117529,-11.13942203731354,0 33.09166660783529,-11.13942203731354,0 33.09166660783529,-11.14025537064354,0 33.09333327449529,-11.14025537064354,0 33.09333327449529,-11.13942203731354,0 33.09416660782529,-11.13942203731354,0 33.09416660782529,-11.13858870398354,0 33.09666660781529,-11.13858870398354,0 33.09666660781529,-11.13775537065354,0 33.09749994114529,-11.13775537065354,0 33.09749994114529,-11.13692203732354,0 33.1016666077953,-11.13692203732354,0 33.1016666077953,-11.13442203733354,0 33.1041666077853,-11.13442203733354,0 33.1041666077853,-11.13525537066354,0 33.1066666077753,-11.13525537066354,0 33.1066666077753,-11.13442203733354,0 33.1116666077553,-11.13442203733354,0 33.1116666077553,-11.13358870400354,0 33.1133332744153,-11.13358870400354,0 33.1133332744153,-11.13442203733354,0 33.1158332744053,-11.13442203733354,0 33.1158332744053,-11.13358870400354,0 33.1166666077353,-11.13358870400354,0 33.1166666077353,-11.13442203733354,0 33.1208332743853,-11.13442203733354,0 33.1208332743853,-11.13608870399354,0 33.1258332743653,-11.13608870399354,0 33.1258332743653,-11.13692203732354,0 33.1266666076953,-11.13692203732354,0 33.1266666076953,-11.13775537065354,0 33.1274999410253,-11.13775537065354,0 33.1274999410253,-11.13858870398354,0 33.1283332743553,-11.13858870398354,0 33.1283332743553,-11.13775537065354,0 33.1299999410153,-11.13775537065354,0 33.1299999410153,-11.13858870398354,0 33.1308332743453,-11.13858870398354,0 33.1308332743453,-11.13942203731354,0 33.1316666076753,-11.13942203731354,0 33.1316666076753,-11.13858870398354,0 33.1324999410053,-11.13858870398354,0 33.1324999410053,-11.13942203731354,0 33.1341666076653,-11.13942203731354,0 33.1341666076653,-11.13858870398354,0 33.1349999409953,-11.13858870398354,0 33.1349999409953,-11.13775537065354,0 33.1383332743153,-11.13775537065354,0 33.1383332743153,-11.13692203732354,0 33.1416666076353,-11.13692203732354,0 33.1416666076353,-11.13775537065354,0 33.1433332742953,-11.13775537065354,0 33.1433332742953,-11.13942203731354,0 33.1441666076253,-11.13942203731354,0 33.1441666076253,-11.14108870397354,0 33.1449999409553,-11.14108870397354,0 33.1449999409553,-11.14192203730354,0 33.1458332742853,-11.14192203730354,0 33.1458332742853,-11.14275537063354,0 33.1466666076153,-11.14275537063354,0 33.1466666076153,-11.14358870396355,0 33.1499999409353,-11.14358870396355,0 33.1499999409353,-11.14442203729355,0 33.1516666075953,-11.14442203729355,0 33.1516666075953,-11.14525537062355,0 33.1533332742553,-11.14525537062355,0 33.1533332742553,-11.14442203729355,0 33.1558332742453,-11.14442203729355,0 33.1558332742453,-11.14525537062355,0 33.1583332742353,-11.14525537062355,0 33.1583332742353,-11.14442203729355,0 33.1599999408953,-11.14442203729355,0 33.1599999408953,-11.14358870396355,0 33.1608332742253,-11.14358870396355,0 33.1608332742253,-11.14442203729355,0 33.1616666075553,-11.14442203729355,0 33.1616666075553,-11.14525537062355,0 33.1633332742153,-11.14525537062355,0 33.1633332742153,-11.14608870395355,0 33.16416660754531,-11.14608870395355,0 33.16416660754531,-11.14692203728355,0 33.16666660753531,-11.14692203728355,0 33.16666660753531,-11.14608870395355,0 33.16999994085531,-11.14608870395355,0 33.16999994085531,-11.14692203728355,0 33.17166660751531,-11.14692203728355,0 33.17166660751531,-11.14858870394355,0 33.17249994084531,-11.14858870394355,0 33.17249994084531,-11.15025537060355,0 33.17416660750531,-11.15025537060355,0 33.17416660750531,-11.15108870393355,0 33.17499994083531,-11.15108870393355,0 33.17499994083531,-11.15192203726355,0 33.17999994081531,-11.15192203726355,0 33.17999994081531,-11.15275537059355,0 33.18166660747531,-11.15275537059355,0 33.18166660747531,-11.15358870392355,0 33.18499994079531,-11.15358870392355,0 33.18499994079531,-11.15442203725355,0 33.18749994078531,-11.15442203725355,0 33.18749994078531,-11.15525537058355,0 33.18916660744531,-11.15525537058355,0 33.18916660744531,-11.15608870391355,0 33.18999994077531,-11.15608870391355,0 33.18999994077531,-11.15775537057355,0 33.19166660743531,-11.15775537057355,0 33.19166660743531,-11.15858870390355,0 33.19249994076531,-11.15858870390355,0 33.19249994076531,-11.16025537056355,0 33.19333327409531,-11.16025537056355,0 33.19333327409531,-11.16108870389355,0 33.19499994075531,-11.16108870389355,0 33.19499994075531,-11.16192203722355,0 33.19583327408531,-11.16192203722355,0 33.19583327408531,-11.16275537055355,0 33.19666660741531,-11.16275537055355,0 33.19666660741531,-11.16358870388355,0 33.19749994074531,-11.16358870388355,0 33.19749994074531,-11.16692203720355,0 33.19833327407531,-11.16692203720355,0 33.19833327407531,-11.16775537053355,0 33.19916660740531,-11.16775537053355,0 33.19916660740531,-11.16858870386355,0 33.19999994073531,-11.16858870386355,0 33.19999994073531,-11.16775537053355,0 33.20083327406531,-11.16775537053355,0 33.20083327406531,-11.16692203720355,0 33.20333327405531,-11.16692203720355,0 33.20333327405531,-11.16608870387355,0 33.20416660738531,-11.16608870387355,0 33.20416660738531,-11.16525537054355,0 33.20583327404531,-11.16525537054355,0 33.20583327404531,-11.16358870388355,0 33.20666660737531,-11.16358870388355,0 33.20666660737531,-11.16275537055355,0 33.20749994070531,-11.16275537055355,0 33.20749994070531,-11.16192203722355,0 33.20916660736531,-11.16192203722355,0 33.20916660736531,-11.16108870389355,0 33.20999994069531,-11.16108870389355,0 33.20999994069531,-11.16025537056355,0 33.21249994068531,-11.16025537056355,0 33.21249994068531,-11.15942203723355,0 33.21416660734531,-11.15942203723355,0 33.21416660734531,-11.15858870390355,0 33.21583327400531,-11.15858870390355,0 33.21583327400531,-11.15775537057355,0 33.21666660733531,-11.15775537057355,0 33.21666660733531,-11.15692203724355,0 33.21749994066531,-11.15692203724355,0 33.21749994066531,-11.15608870391355,0 33.21833327399531,-11.15608870391355,0 33.21833327399531,-11.15442203725355,0 33.21916660732531,-11.15442203725355,0 33.21916660732531,-11.15275537059355,0 33.22083327398531,-11.15275537059355,0 33.22083327398531,-11.15358870392355,0 33.22166660731531,-11.15358870392355,0 33.22166660731531,-11.15442203725355,0 33.22249994064531,-11.15442203725355,0 33.22249994064531,-11.15525537058355,0 33.22749994062531,-11.15525537058355,0 33.22749994062531,-11.15608870391355,0 33.23166660727532,-11.15608870391355,0 33.23166660727532,-11.15525537058355,0 33.23583327392532,-11.15525537058355,0 33.23583327392532,-11.15442203725355,0 33.23833327391532,-11.15442203725355,0 33.23833327391532,-11.16108870389355,0 33.23999994057532,-11.16108870389355,0 33.23999994057532,-11.16442203721355,0 33.24416660722532,-11.16442203721355,0 33.24416660722532,-11.16358870388355,0 33.24583327388532,-11.16358870388355,0 33.24583327388532,-11.16192203722355,0 33.24666660721532,-11.16192203722355,0 33.24666660721532,-11.16275537055355,0 33.25083327386532,-11.16275537055355,0 33.25083327386532,-11.16192203722355,0 33.25249994052532,-11.16192203722355,0 33.25249994052532,-11.16025537056355,0 33.25416660718532,-11.16025537056355,0 33.25416660718532,-11.16108870389355,0 33.25583327384532,-11.16108870389355,0 33.25583327384532,-11.16025537056355,0 33.25666660717532,-11.16025537056355,0 33.25666660717532,-11.15942203723355,0 33.25833327383532,-11.15942203723355,0 33.25833327383532,-11.16025537056355,0 33.26083327382532,-11.16025537056355,0 33.26083327382532,-11.15942203723355,0 33.26166660715532,-11.15942203723355,0 33.26166660715532,-11.15608870391355,0 33.26416660714532,-11.15608870391355,0 33.26416660714532,-11.15692203724355,0 33.26583327380532,-11.15692203724355,0 33.26583327380532,-11.15608870391355,0 33.26833327379532,-11.15608870391355,0 33.26833327379532,-11.15525537058355,0 33.26916660712532,-11.15525537058355,0 33.26916660712532,-11.15442203725355,0 33.27166660711532,-11.15442203725355,0 33.27166660711532,-11.15358870392355,0 33.27249994044532,-11.15358870392355,0 33.27249994044532,-11.15275537059355,0 33.27333327377532,-11.15275537059355,0 33.27333327377532,-11.15192203726355,0 33.27499994043532,-11.15192203726355,0 33.27499994043532,-11.14608870395355,0 33.27416660710532,-11.14608870395355,0 33.27416660710532,-11.14358870396355,0 33.27499994043532,-11.14358870396355,0 33.27499994043532,-11.14108870397354,0 33.27583327376532,-11.14108870397354,0 33.27583327376532,-11.14025537064354,0 33.27749994042532,-11.14025537064354,0 33.27749994042532,-11.13942203731354,0 33.27833327375532,-11.13942203731354,0 33.27833327375532,-11.13775537065354,0 33.27749994042532,-11.13775537065354,0 33.27749994042532,-11.13608870399354,0 33.27833327375532,-11.13608870399354,0 33.27833327375532,-11.13025537068354,0 33.27749994042532,-11.13025537068354,0 33.27749994042532,-11.12858870402354,0 33.27666660709532,-11.12858870402354,0 33.27666660709532,-11.12692203736354,0 33.27749994042532,-11.12692203736354,0 33.27749994042532,-11.12608870403354,0 33.27833327375532,-11.12608870403354,0 33.27833327375532,-11.12525537070354,0 33.28166660707532,-11.12525537070354,0 33.28166660707532,-11.12608870403354,0 33.28583327372532,-11.12608870403354,0 33.28583327372532,-11.12525537070354,0 33.28666660705532,-11.12525537070354,0 33.28666660705532,-11.12442203737354,0 33.28833327371532,-11.12442203737354,0 33.28833327371532,-11.12275537071354,0 33.28916660704532,-11.12275537071354,0 33.28916660704532,-11.12025537072354,0 33.28999994037532,-11.12025537072354,0 33.28999994037532,-11.11942203739354,0 33.29083327370532,-11.11942203739354,0 33.29083327370532,-11.11858870406354,0 33.28999994037532,-11.11858870406354,0 33.28999994037532,-11.11775537073354,0 33.29083327370532,-11.11775537073354,0 33.29083327370532,-11.11608870407354,0 33.29166660703532,-11.11608870407354,0 33.29166660703532,-11.11442203741354,0 33.29249994036533,-11.11442203741354,0 33.29249994036533,-11.11358870408354,0 33.29416660702533,-11.11358870408354,0 33.29416660702533,-11.11275537075354,0 33.29583327368533,-11.11275537075354,0 33.29583327368533,-11.11192203742354,0 33.29666660701533,-11.11192203742354,0 33.29666660701533,-11.11108870409354,0 33.29749994034533,-11.11108870409354,0 33.29749994034533,-11.11025537076354,0 33.29833327367533,-11.11025537076354,0 33.29833327367533,-11.10858870410354,0 33.29999994033533,-11.10858870410354,0 33.29999994033533,-11.10775537077354,0 33.30083327366533,-11.10775537077354,0 33.30083327366533,-11.10692203744354,0 33.30166660699533,-11.10692203744354,0 33.30166660699533,-11.10442203745354,0 33.30249994032533,-11.10442203745354,0 33.30249994032533,-11.10192203746354,0 33.30083327366533,-11.10192203746354,0 33.30083327366533,-11.10108870413354,0 33.30166660699533,-11.10108870413354,0 33.30166660699533,-11.10025537080354,0 33.30249994032533,-11.10025537080354,0 33.30249994032533,-11.09942203747354,0 33.30499994031533,-11.09942203747354,0 33.30499994031533,-11.09775537081354,0 33.30666660697533,-11.09775537081354,0 33.30666660697533,-11.09442203749354,0 33.30749994030533,-11.09442203749354,0 33.30749994030533,-11.09358870416354,0 33.30833327363533,-11.09358870416354,0 33.30833327363533,-11.09442203749354,0 33.31333327361533,-11.09442203749354,0 33.31333327361533,-11.09608870415354,0 33.31583327360533,-11.09608870415354,0 33.31583327360533,-11.09525537082354,0 33.31666660693533,-11.09525537082354,0 33.31666660693533,-11.09358870416354,0 33.31749994026533,-11.09358870416354,0 33.31749994026533,-11.09108870417354,0 33.31833327359533,-11.09108870417354,0 33.31833327359533,-11.08692203752354,0 33.31916660692533,-11.08692203752354,0 33.31916660692533,-11.08608870419354,0 33.31999994025533,-11.08608870419354,0 33.31999994025533,-11.08442203753354,0 33.32083327358533,-11.08442203753354,0 33.32083327358533,-11.08358870420354,0 33.32166660691533,-11.08358870420354,0 33.32166660691533,-11.08108870421354,0 33.32249994024533,-11.08108870421354,0 33.32249994024533,-11.08025537088354,0 33.32166660691533,-11.08025537088354,0 33.32166660691533,-11.07775537089353,0 33.32249994024533,-11.07775537089353,0 33.32249994024533,-11.07692203756353,0 33.32166660691533,-11.07692203756353,0 33.32166660691533,-11.07525537090353,0 33.32249994024533,-11.07525537090353,0 33.32249994024533,-11.07442203757353,0 33.32416660690533,-11.07442203757353,0 33.32416660690533,-11.07358870424353,0 33.32499994023533,-11.07358870424353,0 33.32499994023533,-11.07275537091353,0 33.32583327356533,-11.07275537091353,0 33.32583327356533,-11.07192203758353,0 33.32666660689533,-11.07192203758353,0 33.32666660689533,-11.07108870425353,0 33.32749994022533,-11.07108870425353,0 33.32749994022533,-11.07025537092353,0 33.32833327355533,-11.07025537092353,0 33.32833327355533,-11.06942203759353,0 33.32999994021533,-11.06942203759353,0 33.32999994021533,-11.07025537092353,0 33.33083327354533,-11.07025537092353,0 33.33083327354533,-11.06692203760353,0 33.32999994021533,-11.06692203760353,0 33.32999994021533,-11.06608870427353,0 33.33083327354533,-11.06608870427353,0 33.33083327354533,-11.06192203762353,0 33.33166660687533,-11.06192203762353,0 33.33166660687533,-11.06108870429353,0 33.33249994020533,-11.06108870429353,0 33.33249994020533,-11.06025537096353,0 33.33333327353533,-11.06025537096353,0 33.33333327353533,-11.05942203763353,0 33.33249994020533,-11.05942203763353,0 33.33249994020533,-11.05858870430353,0 33.33083327354533,-11.05858870430353,0 33.33083327354533,-11.05775537097353,0 33.32999994021533,-11.05775537097353,0 33.32999994021533,-11.05692203764353,0 33.33083327354533,-11.05692203764353,0 33.33083327354533,-11.05108870433353,0 33.32999994021533,-11.05108870433353,0 33.32999994021533,-11.04942203767353,0 33.32916660688533,-11.04942203767353,0 33.32916660688533,-11.04858870434353,0 33.32249994024533,-11.04858870434353,0 33.32249994024533,-11.04942203767353,0 33.32083327358533,-11.04942203767353,0 33.32083327358533,-11.04858870434353,0 33.31999994025533,-11.04858870434353,0 33.31999994025533,-11.04692203768353,0 33.32083327358533,-11.04692203768353,0 33.32083327358533,-11.04525537102353,0 33.31999994025533,-11.04525537102353,0 33.31999994025533,-11.04442203769353,0 33.31916660692533,-11.04442203769353,0 33.31916660692533,-11.04275537103353,0 33.31749994026533,-11.04275537103353,0 33.31749994026533,-11.03942203771353,0 33.31666660693533,-11.03942203771353,0 33.31666660693533,-11.03858870438353,0 33.31749994026533,-11.03858870438353,0 33.31749994026533,-11.03775537105353,0 33.31666660693533,-11.03775537105353,0 33.31666660693533,-11.03608870439353,0 33.31916660692533,-11.03608870439353,0 33.31916660692533,-11.03275537107353,0 33.31833327359533,-11.03275537107353,0 33.31833327359533,-11.03192203774353,0 33.31916660692533,-11.03192203774353,0 33.31916660692533,-11.03108870441353,0 33.31833327359533,-11.03108870441353,0 33.31833327359533,-11.03025537108353,0 33.31916660692533,-11.03025537108353,0 33.31916660692533,-11.02942203775353,0 33.31833327359533,-11.02942203775353,0 33.31833327359533,-11.02775537109353,0 33.31666660693533,-11.02775537109353,0 33.31666660693533,-11.02692203776353,0 33.31583327360533,-11.02692203776353,0 33.31583327360533,-11.01775537113353,0 33.31166660695533,-11.01775537113353,0 33.31166660695533,-11.01692203780353,0 33.31083327362533,-11.01692203780353,0 33.31083327362533,-11.01608870447353,0 33.30916660696533,-11.01608870447353,0 33.30916660696533,-11.01358870448352,0 33.30833327363533,-11.01358870448352,0 33.30833327363533,-11.01275537115352,0 33.30749994030533,-11.01275537115352,0 33.30749994030533,-11.01192203782352,0 33.30666660697533,-11.01192203782352,0 33.30666660697533,-11.00692203784352,0 33.30583327364533,-11.00692203784352,0 33.30583327364533,-11.00358870452352,0 33.30499994031533,-11.00358870452352,0 33.30499994031533,-11.00275537119352,0 33.30416660698533,-11.00275537119352,0 33.30416660698533,-11.00192203786352,0 33.30166660699533,-11.00192203786352,0 33.30166660699533,-11.00108870453352,0 33.29916660700533,-11.00108870453352,0 33.29916660700533,-11.00025537120352,0 33.29666660701533,-11.00025537120352,0 33.29666660701533,-10.99942203787352,0 33.29749994034533,-10.99942203787352,0 33.29749994034533,-10.99858870454352,0 33.29833327367533,-10.99858870454352,0 33.29833327367533,-10.99775537121352,0 33.29916660700533,-10.99775537121352,0 33.29916660700533,-10.99358870456352,0 33.29999994033533,-10.99358870456352,0 33.29999994033533,-10.98858870458352,0 33.30583327364533,-10.98858870458352,0 33.30583327364533,-10.98775537125352,0 33.30666660697533,-10.98775537125352,0 33.30666660697533,-10.98608870459352,0 33.30749994030533,-10.98608870459352,0 33.30749994030533,-10.98525537126352,0 33.30833327363533,-10.98525537126352,0 33.30833327363533,-10.98442203793352,0 33.30749994030533,-10.98442203793352,0 33.30749994030533,-10.98358870460352,0 33.30833327363533,-10.98358870460352,0 33.30833327363533,-10.98275537127352,0 33.30916660696533,-10.98275537127352,0 33.30916660696533,-10.97858870462352,0 33.30999994029533,-10.97858870462352,0 33.30999994029533,-10.97775537129352,0 33.31083327362533,-10.97775537129352,0 33.31083327362533,-10.97525537130352,0 33.31166660695533,-10.97525537130352,0 33.31166660695533,-10.97442203797352,0 33.31249994028533,-10.97442203797352,0 33.31249994028533,-10.97025537132352,0 33.31333327361533,-10.97025537132352,0 33.31333327361533,-10.96942203799352,0 33.31416660694533,-10.96942203799352,0 33.31416660694533,-10.96275537135352,0 33.31166660695533,-10.96275537135352,0 33.31166660695533,-10.96192203802352,0 33.31083327362533,-10.96192203802352,0 33.31083327362533,-10.96025537136352,0 33.30999994029533,-10.96025537136352,0 33.30999994029533,-10.95942203803352,0 33.30916660696533,-10.95942203803352,0 33.30916660696533,-10.95858870470352,0 33.31249994028533,-10.95858870470352,0 33.31249994028533,-10.95775537137352,0 33.31166660695533,-10.95775537137352,0 33.31166660695533,-10.95025537140351,0 33.31249994028533,-10.95025537140351,0 33.31249994028533,-10.94942203807351,0 33.31333327361533,-10.94942203807351,0 33.31333327361533,-10.94442203809351,0 33.31249994028533,-10.94442203809351,0 33.31249994028533,-10.94025537144351,0 33.30583327364533,-10.94025537144351,0 33.30583327364533,-10.93692203812351,0 33.30499994031533,-10.93692203812351,0 33.30499994031533,-10.93608870479351,0 33.30583327364533,-10.93608870479351,0 33.30583327364533,-10.93442203813351,0 33.30416660698533,-10.93442203813351,0 33.30416660698533,-10.93358870480351,0 33.30249994032533,-10.93358870480351,0 33.30249994032533,-10.93192203814351,0 33.30166660699533,-10.93192203814351,0 33.30166660699533,-10.92775537149351,0 33.30083327366533,-10.92775537149351,0 33.30083327366533,-10.92608870483351,0 33.29999994033533,-10.92608870483351,0 33.29999994033533,-10.92275537151351,0 33.29916660700533,-10.92275537151351,0 33.29916660700533,-10.92192203818351,0 33.29833327367533,-10.92192203818351,0 33.29833327367533,-10.92108870485351,0 33.29749994034533,-10.92108870485351,0 33.29749994034533,-10.92025537152351,0 33.29416660702533,-10.92025537152351,0 33.29416660702533,-10.91942203819351,0 33.29333327369533,-10.91942203819351,0 33.29333327369533,-10.91858870486351,0 33.29249994036533,-10.91858870486351,0 33.29249994036533,-10.91942203819351,0 33.29083327370532,-10.91942203819351,0 33.29083327370532,-10.91858870486351,0 33.28999994037532,-10.91858870486351,0 33.28999994037532,-10.91692203820351,0 33.28916660704532,-10.91692203820351,0 33.28916660704532,-10.91525537154351,0 33.28999994037532,-10.91525537154351,0 33.28999994037532,-10.91442203821351,0 33.28916660704532,-10.91442203821351,0 33.28916660704532,-10.91358870488351,0 33.28833327371532,-10.91358870488351,0 33.28833327371532,-10.91275537155351,0 33.28666660705532,-10.91275537155351,0 33.28666660705532,-10.91192203822351,0 33.28583327372532,-10.91192203822351,0 33.28583327372532,-10.91108870489351,0 33.28499994039532,-10.91108870489351,0 33.28499994039532,-10.90858870490351,0 33.28416660706532,-10.90858870490351,0 33.28416660706532,-10.90775537157351,0 33.28249994040532,-10.90775537157351,0 33.28249994040532,-10.90608870491351,0 33.28166660707532,-10.90608870491351,0 33.28166660707532,-10.90525537158351,0 33.28083327374532,-10.90525537158351,0 33.28083327374532,-10.90442203825351,0 33.27999994041532,-10.90442203825351,0 33.27999994041532,-10.90025537160351,0 33.27583327376532,-10.90025537160351,0 33.27583327376532,-10.89942203827351,0 33.27499994043532,-10.89942203827351,0 33.27499994043532,-10.90358870492351,0 33.27416660710532,-10.90358870492351,0 33.27416660710532,-10.90442203825351,0 33.27333327377532,-10.90442203825351,0 33.27333327377532,-10.90525537158351,0 33.27083327378532,-10.90525537158351,0 33.27083327378532,-10.90442203825351,0 33.26916660712532,-10.90442203825351,0 33.26916660712532,-10.90358870492351,0 33.26833327379532,-10.90358870492351,0 33.26833327379532,-10.90275537159351,0 33.26249994048532,-10.90275537159351,0 33.26249994048532,-10.90192203826351,0 33.26083327382532,-10.90192203826351,0 33.26083327382532,-10.90275537159351,0 33.25999994049532,-10.90275537159351,0 33.25999994049532,-10.90358870492351,0 33.25916660716532,-10.90358870492351,0 33.25916660716532,-10.90608870491351,0 33.25833327383532,-10.90608870491351,0 33.25833327383532,-10.90692203824351,0 33.25666660717532,-10.90692203824351,0 33.25666660717532,-10.90775537157351,0 33.25583327384532,-10.90775537157351,0 33.25583327384532,-10.90858870490351,0 33.25499994051532,-10.90858870490351,0 33.25499994051532,-10.90942203823351,0 33.25333327385532,-10.90942203823351,0 33.25333327385532,-10.91358870488351,0 33.25166660719532,-10.91358870488351,0 33.25166660719532,-10.91442203821351,0 33.25083327386532,-10.91442203821351,0 33.25083327386532,-10.91358870488351,0 33.24833327387532,-10.91358870488351,0 33.24833327387532,-10.91025537156351,0 33.24916660720532,-10.91025537156351,0 33.24916660720532,-10.90942203823351,0 33.25083327386532,-10.90942203823351,0 33.25083327386532,-10.90858870490351,0 33.24999994053532,-10.90858870490351,0 33.24999994053532,-10.90525537158351,0 33.24916660720532,-10.90525537158351,0 33.24916660720532,-10.90192203826351,0 33.24999994053532,-10.90192203826351,0 33.24999994053532,-10.89942203827351,0 33.24916660720532,-10.89942203827351,0 33.24916660720532,-10.89858870494351,0 33.24833327387532,-10.89858870494351,0 33.24833327387532,-10.89775537161351,0 33.24583327388532,-10.89775537161351,0 33.24583327388532,-10.89692203828351,0 33.24499994055532,-10.89692203828351,0 33.24499994055532,-10.89358870496351,0 33.24583327388532,-10.89358870496351,0 33.24583327388532,-10.88942203831351,0 33.24666660721532,-10.88942203831351,0 33.24666660721532,-10.88858870498351,0 33.24749994054532,-10.88858870498351,0 33.24749994054532,-10.88775537165351,0 33.24833327387532,-10.88775537165351,0 33.24833327387532,-10.88692203832351,0 33.24916660720532,-10.88692203832351,0 33.24916660720532,-10.8860887049935,0 33.24999994053532,-10.8860887049935,0 33.24999994053532,-10.8852553716635,0 33.25083327386532,-10.8852553716635,0 33.25083327386532,-10.8844220383335,0 33.25166660719532,-10.8844220383335,0 33.25166660719532,-10.8835887050035,0 33.25249994052532,-10.8835887050035,0 33.25249994052532,-10.8827553716735,0 33.25416660718532,-10.8827553716735,0 33.25416660718532,-10.8819220383435,0 33.25499994051532,-10.8819220383435,0 33.25499994051532,-10.8810887050135,0 33.25583327384532,-10.8810887050135,0 33.25583327384532,-10.8802553716835,0 33.25666660717532,-10.8802553716835,0 33.25666660717532,-10.8785887050235,0 33.25749994050532,-10.8785887050235,0 33.25749994050532,-10.8777553716935,0 33.25916660716532,-10.8777553716935,0 33.25916660716532,-10.8760887050335,0 33.25999994049532,-10.8760887050335,0 33.25999994049532,-10.8735887050435,0 33.26083327382532,-10.8735887050435,0 33.26083327382532,-10.8719220383835,0 33.26166660715532,-10.8719220383835,0 33.26166660715532,-10.8710887050535,0 33.26249994048532,-10.8710887050535,0 33.26249994048532,-10.8702553717235,0 33.26333327381532,-10.8702553717235,0 33.26333327381532,-10.8694220383935,0 33.26416660714532,-10.8694220383935,0 33.26416660714532,-10.8677553717335,0 33.26499994047532,-10.8677553717335,0 33.26499994047532,-10.8669220384035,0 33.26666660713532,-10.8669220384035,0 33.26666660713532,-10.8660887050735,0 33.26749994046532,-10.8660887050735,0 33.26749994046532,-10.8669220384035,0 33.27166660711532,-10.8669220384035,0 33.27166660711532,-10.8660887050735,0 33.27249994044532,-10.8660887050735,0 33.27249994044532,-10.8652553717435,0 33.28333327373532,-10.8652553717435,0 33.28333327373532,-10.8660887050735,0 33.28416660706532,-10.8660887050735,0 33.28416660706532,-10.8669220384035,0 33.28499994039532,-10.8669220384035,0 33.28499994039532,-10.8677553717335,0 33.28666660705532,-10.8677553717335,0 33.28666660705532,-10.8685887050635,0 33.28833327371532,-10.8685887050635,0 33.28833327371532,-10.8694220383935,0 33.28749994038532,-10.8694220383935,0 33.28749994038532,-10.8702553717235,0 33.28666660705532,-10.8702553717235,0 33.28666660705532,-10.8710887050535,0 33.28583327372532,-10.8710887050535,0 33.28583327372532,-10.8719220383835,0 33.28499994039532,-10.8719220383835,0 33.28499994039532,-10.8744220383735,0 33.28583327372532,-10.8744220383735,0 33.28583327372532,-10.8769220383635,0 33.28749994038532,-10.8769220383635,0 33.28749994038532,-10.8777553716935,0 33.29166660703532,-10.8777553716935,0 33.29166660703532,-10.8769220383635,0 33.29249994036533,-10.8769220383635,0 33.29249994036533,-10.8760887050335,0 33.29583327368533,-10.8760887050335,0 33.29583327368533,-10.8752553717035,0 33.29833327367533,-10.8752553717035,0 33.29833327367533,-10.8744220383735,0 33.29916660700533,-10.8744220383735,0 33.29916660700533,-10.8735887050435,0 33.29999994033533,-10.8735887050435,0 33.29999994033533,-10.8727553717135,0 33.30416660698533,-10.8727553717135,0 33.30416660698533,-10.8719220383835,0 33.30499994031533,-10.8719220383835,0 33.30499994031533,-10.8710887050535,0 33.30749994030533,-10.8710887050535,0 33.30749994030533,-10.8702553717235,0 33.31249994028533,-10.8702553717235,0 33.31249994028533,-10.8694220383935,0 33.31416660694533,-10.8694220383935,0 33.31416660694533,-10.8685887050635,0 33.31499994027533,-10.8685887050635,0 33.31499994027533,-10.8677553717335,0 33.31749994026533,-10.8677553717335,0 33.31749994026533,-10.8669220384035,0 33.31666660693533,-10.8669220384035,0 33.31666660693533,-10.8660887050735,0 33.31749994026533,-10.8660887050735,0 33.31749994026533,-10.8627553717535,0 33.31916660692533,-10.8627553717535,0 33.31916660692533,-10.8610887050935,0 33.32083327358533,-10.8610887050935,0 33.32083327358533,-10.8602553717635,0 33.32166660691533,-10.8602553717635,0 33.32166660691533,-10.8527553717935,0 33.32083327358533,-10.8527553717935,0 33.32083327358533,-10.8519220384635,0 33.32166660691533,-10.8519220384635,0 33.32166660691533,-10.8510887051335,0 33.32333327357533,-10.8510887051335,0 33.32333327357533,-10.8502553718035,0 33.32499994023533,-10.8502553718035,0 33.32499994023533,-10.8494220384735,0 33.32583327356533,-10.8494220384735,0 33.32583327356533,-10.8477553718135,0 33.32666660689533,-10.8477553718135,0 33.32666660689533,-10.8444220384935,0 33.32749994022533,-10.8444220384935,0 33.32749994022533,-10.8427553718335,0 33.32833327355533,-10.8427553718335,0 33.32833327355533,-10.8410887051735,0 33.32916660688533,-10.8410887051735,0 33.32916660688533,-10.8402553718435,0 33.32666660689533,-10.8402553718435,0 33.32666660689533,-10.8394220385135,0 33.32499994023533,-10.8394220385135,0 33.32499994023533,-10.8377553718535,0 33.32583327356533,-10.8377553718535,0 33.32583327356533,-10.8369220385235,0 33.32749994022533,-10.8369220385235,0 33.32749994022533,-10.8360887051935,0 33.32916660688533,-10.8360887051935,0 33.32916660688533,-10.8352553718635,0 33.32999994021533,-10.8352553718635,0 33.32999994021533,-10.8335887052035,0 33.33083327354533,-10.8335887052035,0 33.33083327354533,-10.8327553718735,0 33.33249994020533,-10.8327553718735,0 33.33249994020533,-10.8302553718835,0 33.33333327353533,-10.8302553718835,0 33.33333327353533,-10.8285887052235,0 33.33416660686533,-10.8285887052235,0 33.33416660686533,-10.8269220385635,0 33.33499994019533,-10.8269220385635,0 33.33499994019533,-10.8260887052335,0 33.33583327352533,-10.8260887052335,0 33.33583327352533,-10.8252553719035,0 33.33666660685533,-10.8252553719035,0 33.33666660685533,-10.8227553719135,0 33.33833327351533,-10.8227553719135,0 33.33833327351533,-10.8244220385735,0 33.33916660684533,-10.8244220385735,0 33.33916660684533,-10.8252553719035,0 33.34083327350533,-10.8252553719035,0 33.34083327350533,-10.8269220385635,0 33.34333327349533,-10.8269220385635,0 33.34333327349533,-10.8277553718935,0 33.34499994015533,-10.8277553718935,0 33.34499994015533,-10.8285887052235,0 33.34749994014533,-10.8285887052235,0 33.34749994014533,-10.8294220385535,0 33.34833327347533,-10.8294220385535,0 33.34833327347533,-10.8302553718835,0 33.35083327346533,-10.8302553718835,0 33.35083327346533,-10.8310887052135,0 33.35249994012533,-10.8310887052135,0 33.35249994012533,-10.8302553718835,0 33.35416660678533,-10.8302553718835,0 33.35416660678533,-10.8294220385535,0 33.35499994011533,-10.8294220385535,0 33.35499994011533,-10.8285887052235,0 33.35666660677534,-10.8285887052235,0 33.35666660677534,-10.8294220385535,0 33.35999994009534,-10.8294220385535,0 33.35999994009534,-10.8277553718935,0 33.36416660674534,-10.8277553718935,0 33.36416660674534,-10.8269220385635,0 33.36833327339534,-10.8269220385635,0 33.36833327339534,-10.8277553718935,0 33.36999994005534,-10.8277553718935,0 33.36999994005534,-10.8285887052235,0 33.37166660671534,-10.8285887052235,0 33.37166660671534,-10.8294220385535,0 33.37249994004534,-10.8294220385535,0 33.37249994004534,-10.8302553718835,0 33.37499994003534,-10.8302553718835,0 33.37499994003534,-10.8294220385535,0 33.37583327336534,-10.8294220385535,0 33.37583327336534,-10.8277553718935,0 33.37499994003534,-10.8277553718935,0 33.37499994003534,-10.8269220385635,0 33.37583327336534,-10.8269220385635,0 33.37583327336534,-10.8260887052335,0 33.37416660670534,-10.8260887052335,0 33.37416660670534,-10.8235887052435,0 33.37499994003534,-10.8235887052435,0 33.37499994003534,-10.82108870525349,0 33.37583327336534,-10.82108870525349,0 33.37583327336534,-10.82025537192349,0 33.37749994002534,-10.82025537192349,0 33.37749994002534,-10.81942203859349,0 33.37916660668534,-10.81942203859349,0 33.37916660668534,-10.81775537193349,0 33.37999994001534,-10.81775537193349,0 33.37999994001534,-10.81692203860349,0 33.38333327333534,-10.81692203860349,0 33.38333327333534,-10.81608870527349,0 33.38583327332534,-10.81608870527349,0 33.38583327332534,-10.81358870528349,0 33.38749993998534,-10.81358870528349,0 33.38749993998534,-10.81192203862349,0 33.38833327331534,-10.81192203862349,0 33.38833327331534,-10.81108870529349,0 33.38999993997534,-10.81108870529349,0 33.38999993997534,-10.81192203862349,0 33.39249993996534,-10.81192203862349,0 33.39249993996534,-10.81108870529349,0 33.39333327329534,-10.81108870529349,0 33.39333327329534,-10.81025537196349,0 33.39416660662534,-10.81025537196349,0 33.39416660662534,-10.80858870530349,0 33.39499993995534,-10.80858870530349,0 33.39499993995534,-10.80692203864349,0 33.39666660661534,-10.80692203864349,0 33.39666660661534,-10.80608870531349,0 33.39749993994534,-10.80608870531349,0 33.39749993994534,-10.80692203864349,0 33.39833327327534,-10.80692203864349,0 33.39833327327534,-10.80775537197349,0 33.39916660660534,-10.80775537197349,0 33.39916660660534,-10.80858870530349,0 33.40249993992534,-10.80858870530349,0 33.40249993992534,-10.80942203863349,0 33.40333327325534,-10.80942203863349,0 33.40333327325534,-10.81108870529349,0 33.40833327323534,-10.81108870529349,0 33.40833327323534,-10.81192203862349,0 33.41166660655534,-10.81192203862349,0 33.41166660655534,-10.81108870529349,0 33.41333327321534,-10.81108870529349,0 33.41333327321534,-10.81192203862349,0 33.41416660654534,-10.81192203862349,0 33.41416660654534,-10.81358870528349,0 33.41749993986534,-10.81358870528349,0 33.41749993986534,-10.81275537195349,0 33.41916660652534,-10.81275537195349,0 33.41916660652534,-10.81192203862349,0 33.42083327318535,-10.81192203862349,0 33.42083327318535,-10.81358870528349,0 33.42833327315535,-10.81358870528349,0 33.42833327315535,-10.81442203861349,0 33.42916660648535,-10.81442203861349,0 33.42916660648535,-10.81525537194349,0 33.43083327314535,-10.81525537194349,0 33.43083327314535,-10.81442203861349,0 33.43333327313535,-10.81442203861349,0 33.43333327313535,-10.81608870527349,0 33.43416660646535,-10.81608870527349,0 33.43416660646535,-10.81692203860349,0 33.43499993979535,-10.81692203860349,0 33.43499993979535,-10.81775537193349,0 33.43583327312535,-10.81775537193349,0 33.43583327312535,-10.81858870526349,0 33.43666660645535,-10.81858870526349,0 33.43666660645535,-10.81942203859349,0 33.43833327311535,-10.81942203859349,0 33.43833327311535,-10.82025537192349,0 33.44416660642535,-10.82025537192349,0 33.44416660642535,-10.82192203858349,0 33.44583327308535,-10.82192203858349,0 33.44583327308535,-10.8227553719135,0 33.44916660640535,-10.8227553719135,0 33.44916660640535,-10.82192203858349,0 33.45166660639535,-10.82192203858349,0 33.45166660639535,-10.82108870525349,0 33.45249993972535,-10.82108870525349,0 33.45249993972535,-10.82025537192349,0 33.45499993971535,-10.82025537192349,0 33.45499993971535,-10.81942203859349,0 33.45833327303535,-10.81942203859349,0 33.45833327303535,-10.82025537192349,0 33.45916660636535,-10.82025537192349,0 33.45916660636535,-10.81942203859349,0 33.46083327302535,-10.81942203859349,0 33.46083327302535,-10.81858870526349,0 33.46166660635535,-10.81858870526349,0 33.46166660635535,-10.81775537193349,0 33.46333327301535,-10.81775537193349,0 33.46333327301535,-10.81692203860349,0 33.46416660634535,-10.81692203860349,0 33.46416660634535,-10.81608870527349,0 33.46499993967535,-10.81608870527349,0 33.46499993967535,-10.81525537194349,0 33.46583327300535,-10.81525537194349,0 33.46583327300535,-10.81442203861349,0 33.46666660633535,-10.81442203861349,0 33.46666660633535,-10.81358870528349,0 33.46749993966535,-10.81358870528349,0 33.46749993966535,-10.81108870529349,0 33.46666660633535,-10.81108870529349,0 33.46666660633535,-10.80608870531349,0 33.46583327300535,-10.80608870531349,0 33.46583327300535,-10.80525537198349,0 33.46749993966535,-10.80525537198349,0 33.46749993966535,-10.80442203865349,0 33.46833327299535,-10.80442203865349,0 33.46833327299535,-10.79942203867349,0 33.47166660631535,-10.79942203867349,0 33.47166660631535,-10.79858870534349,0 33.47249993964535,-10.79858870534349,0 33.47249993964535,-10.79775537201349,0 33.47416660630535,-10.79775537201349,0 33.47416660630535,-10.79692203868349,0 33.47499993963535,-10.79692203868349,0 33.47499993963535,-10.79608870535349,0 33.47583327296535,-10.79608870535349,0 33.47583327296535,-10.79525537202349,0 33.47666660629535,-10.79525537202349,0 33.47666660629535,-10.79275537203349,0 33.47749993962535,-10.79275537203349,0 33.47749993962535,-10.79358870536349,0 33.47833327295535,-10.79358870536349,0 33.47833327295535,-10.79442203869349,0 33.47916660628535,-10.79442203869349,0 33.47916660628535,-10.79525537202349,0 33.47999993961535,-10.79525537202349,0 33.47999993961535,-10.79442203869349,0 33.48083327294535,-10.79442203869349,0 33.48083327294535,-10.79358870536349,0 33.48333327293535,-10.79358870536349,0 33.48333327293535,-10.79275537203349,0 33.48916660624536,-10.79275537203349,0 33.48916660624536,-10.79192203870349,0 33.49499993955536,-10.79192203870349,0 33.49499993955536,-10.79108870537349,0 33.49583327288536,-10.79108870537349,0 33.49583327288536,-10.79025537204349,0 33.49916660620536,-10.79025537204349,0 33.49916660620536,-10.78942203871349,0 33.49999993953536,-10.78942203871349,0 33.49999993953536,-10.78692203872349,0 33.50083327286536,-10.78692203872349,0 33.50083327286536,-10.78358870540349,0 33.50249993952536,-10.78358870540349,0 33.50249993952536,-10.78275537207349,0 33.50333327285536,-10.78275537207349,0 33.50333327285536,-10.78192203874349,0 33.50499993951536,-10.78192203874349,0 33.50499993951536,-10.78108870541349,0 33.50416660618536,-10.78108870541349,0 33.50416660618536,-10.77858870542349,0 33.50499993951536,-10.77858870542349,0 33.50499993951536,-10.77608870543349,0 33.50749993950536,-10.77608870543349,0 33.50749993950536,-10.77525537210349,0 33.50999993949536,-10.77525537210349,0 33.50999993949536,-10.77608870543349,0 33.51749993946536,-10.77608870543349,0 33.51749993946536,-10.77358870544349,0 33.51833327279536,-10.77358870544349,0 33.51833327279536,-10.77192203878349,0 33.51916660612536,-10.77192203878349,0 33.51916660612536,-10.77108870545349,0 33.51999993945536,-10.77108870545349,0 33.51999993945536,-10.76858870546349,0 33.52166660611536,-10.76858870546349,0 33.52166660611536,-10.76775537213349,0 33.52333327277536,-10.76775537213349,0 33.52333327277536,-10.76692203880349,0 33.52416660610536,-10.76692203880349,0 33.52416660610536,-10.76525537214349,0 33.52999993941536,-10.76525537214349,0 33.52999993941536,-10.76442203881349,0 33.53166660607536,-10.76442203881349,0 33.53166660607536,-10.75942203883349,0 33.53249993940536,-10.75942203883349,0 33.53249993940536,-10.75858870550349,0 33.53333327273536,-10.75858870550349,0 33.53333327273536,-10.75775537217348,0 33.53416660606536,-10.75775537217348,0 33.53416660606536,-10.75608870551348,0 33.53499993939536,-10.75608870551348,0 33.53499993939536,-10.75275537219348,0 33.53583327272536,-10.75275537219348,0 33.53583327272536,-10.75108870553348,0 33.53499993939536,-10.75108870553348,0 33.53499993939536,-10.75025537220348,0 33.53333327273536,-10.75025537220348,0 33.53333327273536,-10.74942203887348,0 33.53249993940536,-10.74942203887348,0 33.53249993940536,-10.74775537221348,0 33.53166660607536,-10.74775537221348,0 33.53166660607536,-10.74608870555348,0 33.53083327274536,-10.74608870555348,0 33.53083327274536,-10.74525537222348,0 33.53249993940536,-10.74525537222348,0 33.53249993940536,-10.74442203889348,0 33.53333327273536,-10.74442203889348,0 33.53333327273536,-10.74275537223348,0 33.53416660606536,-10.74275537223348,0 33.53416660606536,-10.74192203890348,0 33.53499993939536,-10.74192203890348,0 33.53499993939536,-10.74108870557348,0 33.53583327272536,-10.74108870557348,0 33.53583327272536,-10.73942203891348,0 33.53666660605536,-10.73942203891348,0 33.53666660605536,-10.73692203892348,0 33.53583327272536,-10.73692203892348,0 33.53583327272536,-10.73608870559348,0 33.53666660605536,-10.73608870559348,0 33.53666660605536,-10.73275537227348,0 33.53833327271536,-10.73275537227348,0 33.53833327271536,-10.73358870560348,0 33.53916660604536,-10.73358870560348,0 33.53916660604536,-10.73525537226348,0 33.53999993937536,-10.73525537226348,0 33.53999993937536,-10.73608870559348,0 33.54083327270536,-10.73608870559348,0 33.54083327270536,-10.73692203892348,0 33.54499993935536,-10.73692203892348,0 33.54499993935536,-10.73608870559348,0 33.54583327268536,-10.73608870559348,0 33.54583327268536,-10.73525537226348,0 33.54666660601536,-10.73525537226348,0 33.54666660601536,-10.73442203893348,0 33.55083327266537,-10.73442203893348,0 33.55083327266537,-10.73025537228348,0 33.55166660599537,-10.73025537228348,0 33.55166660599537,-10.72942203895348,0 33.55249993932537,-10.72942203895348,0 33.55249993932537,-10.72775537229348,0 33.55333327265537,-10.72775537229348,0 33.55333327265537,-10.72608870563348,0 33.55416660598537,-10.72608870563348,0 33.55416660598537,-10.72525537230348,0 33.55499993931537,-10.72525537230348,0 33.55499993931537,-10.72442203897348,0 33.55583327264537,-10.72442203897348,0 33.55583327264537,-10.72358870564348,0 33.55666660597537,-10.72358870564348,0 33.55666660597537,-10.72275537231348,0 33.55749993930537,-10.72275537231348,0 33.55749993930537,-10.72192203898348,0 33.55833327263537,-10.72192203898348,0 33.55833327263537,-10.71608870567348,0 33.55916660596537,-10.71608870567348,0 33.55916660596537,-10.71442203901348,0 33.55999993929537,-10.71442203901348,0 33.55999993929537,-10.71358870568348,0 33.56083327262537,-10.71358870568348,0 33.56083327262537,-10.71275537235348,0 33.56166660595537,-10.71275537235348,0 33.56166660595537,-10.71192203902348,0 33.56249993928537,-10.71192203902348,0 33.56249993928537,-10.71108870569348,0 33.56416660594537,-10.71108870569348,0 33.56416660594537,-10.71025537236348,0 33.56499993927537,-10.71025537236348,0 33.56499993927537,-10.70775537237348,0 33.56583327260537,-10.70775537237348,0 33.56583327260537,-10.70608870571348,0 33.56666660593537,-10.70608870571348,0 33.56666660593537,-10.70525537238348,0 33.56749993926537,-10.70525537238348,0 33.56749993926537,-10.70442203905348,0 33.56833327259537,-10.70442203905348,0 33.56833327259537,-10.70275537239348,0 33.56916660592537,-10.70275537239348,0 33.56916660592537,-10.70192203906348,0 33.56999993925537,-10.70192203906348,0 33.56999993925537,-10.70108870573348,0 33.57083327258537,-10.70108870573348,0 33.57083327258537,-10.70025537240348,0 33.57166660591537,-10.70025537240348,0 33.57166660591537,-10.69942203907348,0 33.57249993924537,-10.69942203907348,0 33.57249993924537,-10.69858870574348,0 33.57333327257537,-10.69858870574348,0 33.57333327257537,-10.69692203908348,0 33.57499993923537,-10.69692203908348,0 33.57499993923537,-10.69608870575348,0 33.57583327256537,-10.69608870575348,0 33.57583327256537,-10.69442203909348,0 33.57666660589537,-10.69442203909348,0 33.57666660589537,-10.69275537243347,0 33.57833327255537,-10.69275537243347,0 33.57833327255537,-10.69192203910347,0 33.57916660588537,-10.69192203910347,0 33.57916660588537,-10.69108870577347,0 33.57999993921537,-10.69108870577347,0 33.57999993921537,-10.69025537244347,0 33.58083327254537,-10.69025537244347,0 33.58083327254537,-10.68858870578347,0 33.58166660587537,-10.68858870578347,0 33.58166660587537,-10.68525537246347,0 33.58249993920537,-10.68525537246347,0 33.58249993920537,-10.68358870580347,0 33.58416660586537,-10.68358870580347,0 33.58416660586537,-10.68275537247347,0 33.58499993919537,-10.68275537247347,0 33.58499993919537,-10.68192203914347,0 33.58666660585537,-10.68192203914347,0 33.58666660585537,-10.68108870581347,0 33.58833327251537,-10.68108870581347,0 33.58833327251537,-10.67775537249347,0 33.58916660584537,-10.67775537249347,0 33.58916660584537,-10.67608870583347,0 33.58999993917537,-10.67608870583347,0 33.58999993917537,-10.67525537250347,0 33.59083327250537,-10.67525537250347,0 33.59083327250537,-10.67442203917347,0 33.59166660583537,-10.67442203917347,0 33.59166660583537,-10.67275537251347,0 33.59249993916537,-10.67275537251347,0 33.59249993916537,-10.67192203918347,0 33.59333327249537,-10.67192203918347,0 33.59333327249537,-10.67025537252347,0 33.59416660582537,-10.67025537252347,0 33.59416660582537,-10.66942203919347,0 33.59499993915537,-10.66942203919347,0 33.59499993915537,-10.66858870586347,0 33.59583327248537,-10.66858870586347,0 33.59583327248537,-10.66442203921347,0 33.59666660581537,-10.66442203921347,0 33.59666660581537,-10.66358870588347,0 33.59749993914537,-10.66358870588347,0 33.59749993914537,-10.66025537256347,0 33.59833327247537,-10.66025537256347,0 33.59833327247537,-10.65942203923347,0 33.59999993913537,-10.65942203923347,0 33.59999993913537,-10.65858870590347,0 33.60083327246537,-10.65858870590347,0 33.60083327246537,-10.65775537257347,0 33.60166660579537,-10.65775537257347,0 33.60166660579537,-10.65692203924347,0 33.60249993912537,-10.65692203924347,0 33.60249993912537,-10.65608870591347,0 33.60333327245537,-10.65608870591347,0 33.60333327245537,-10.65525537258347,0 33.60833327243537,-10.65525537258347,0 33.60833327243537,-10.65608870591347,0 33.60916660576537,-10.65608870591347,0 33.60916660576537,-10.65692203924347,0 33.60999993909537,-10.65692203924347,0 33.60999993909537,-10.65858870590347,0 33.61083327242537,-10.65858870590347,0 33.61083327242537,-10.65942203923347,0 33.61166660575537,-10.65942203923347,0 33.61166660575537,-10.66025537256347,0 33.61249993908537,-10.66025537256347,0 33.61249993908537,-10.66192203922347,0 33.61333327241538,-10.66192203922347,0 33.61333327241538,-10.66358870588347,0 33.61416660574538,-10.66358870588347,0 33.61416660574538,-10.66442203921347,0 33.61749993906538,-10.66442203921347,0 33.61749993906538,-10.66358870588347,0 33.61833327239538,-10.66358870588347,0 33.61833327239538,-10.66275537255347,0 33.61916660572538,-10.66275537255347,0 33.61916660572538,-10.66025537256347,0 33.61999993905538,-10.66025537256347,0 33.61999993905538,-10.65858870590347,0 33.62166660571538,-10.65858870590347,0 33.62166660571538,-10.65775537257347,0 33.62249993904538,-10.65775537257347,0 33.62249993904538,-10.65692203924347,0 33.62333327237538,-10.65692203924347,0 33.62333327237538,-10.65525537258347,0 33.62416660570538,-10.65525537258347,0 33.62416660570538,-10.65442203925347,0 33.62499993903538,-10.65442203925347,0 33.62499993903538,-10.65358870592347,0 33.62666660569538,-10.65358870592347,0 33.62666660569538,-10.65275537259347,0 33.62749993902538,-10.65275537259347,0 33.62749993902538,-10.65192203926347,0 33.62916660568538,-10.65192203926347,0 33.62916660568538,-10.65108870593347,0 33.62999993901538,-10.65108870593347,0 33.62999993901538,-10.65025537260347,0 33.63083327234538,-10.65025537260347,0 33.63083327234538,-10.64858870594347,0 33.63166660567538,-10.64858870594347,0 33.63166660567538,-10.64692203928347,0 33.63249993900538,-10.64692203928347,0 33.63249993900538,-10.64608870595347,0 33.63333327233538,-10.64608870595347,0 33.63333327233538,-10.64442203929347,0 33.63416660566538,-10.64442203929347,0 33.63416660566538,-10.64358870596347,0 33.63499993899538,-10.64358870596347,0 33.63499993899538,-10.64275537263347,0 33.63666660565538,-10.64275537263347,0 33.63666660565538,-10.64192203930347,0 33.63916660564538,-10.64192203930347,0 33.63916660564538,-10.64108870597347,0 33.63999993897538,-10.64108870597347,0 33.63999993897538,-10.64025537264347,0 33.64166660563538,-10.64025537264347,0 33.64166660563538,-10.63692203932347,0 33.64249993896538,-10.63692203932347,0 33.64249993896538,-10.63608870599347,0 33.64166660563538,-10.63608870599347,0 33.64166660563538,-10.63525537266347,0 33.64249993896538,-10.63525537266347,0 33.64249993896538,-10.63358870600347,0 33.64333327229538,-10.63358870600347,0 33.64333327229538,-10.63275537267347,0 33.64416660562538,-10.63275537267347,0 33.64416660562538,-10.63192203934347,0 33.64499993895538,-10.63192203934347,0 33.64499993895538,-10.63108870601347,0 33.64583327228538,-10.63108870601347,0 33.64583327228538,-10.63025537268347,0 33.64749993894538,-10.63025537268347,0 33.64749993894538,-10.62858870602346,0 33.64666660561538,-10.62858870602346,0 33.64666660561538,-10.62608870603346,0 33.64749993894538,-10.62608870603346,0 33.64749993894538,-10.62442203937346,0 33.64833327227538,-10.62442203937346,0 33.64833327227538,-10.62358870604346,0 33.65083327226538,-10.62358870604346,0 33.65083327226538,-10.62275537271346,0 33.65166660559538,-10.62275537271346,0 33.65166660559538,-10.62192203938346,0 33.65249993892538,-10.62192203938346,0 33.65249993892538,-10.62025537272346,0 33.65416660558538,-10.62025537272346,0 33.65416660558538,-10.62108870605346,0 33.65583327224538,-10.62108870605346,0 33.65583327224538,-10.62192203938346,0 33.65916660556538,-10.62192203938346,0 33.65916660556538,-10.62108870605346,0 33.66083327222538,-10.62108870605346,0 33.66083327222538,-10.62025537272346,0 33.66666660553538,-10.62025537272346,0 33.66666660553538,-10.61942203939346,0 33.66749993886538,-10.61942203939346,0 33.66749993886538,-10.61775537273346,0 33.66916660552538,-10.61775537273346,0 33.66916660552538,-10.61692203940346,0 33.66999993885538,-10.61692203940346,0 33.66999993885538,-10.61358870608346,0 33.67249993884538,-10.61358870608346,0 33.67249993884538,-10.61275537275346,0 33.67333327217538,-10.61275537275346,0 33.67333327217538,-10.61108870609346,0 33.67416660550538,-10.61108870609346,0 33.67416660550538,-10.60942203943346,0 33.67499993883538,-10.60942203943346,0 33.67499993883538,-10.60858870610346,0 33.67749993882539,-10.60858870610346,0 33.67749993882539,-10.60942203943346,0 33.67833327215539,-10.60942203943346,0 33.67833327215539,-10.61025537276346,0 33.67999993881539,-10.61025537276346,0 33.67999993881539,-10.60942203943346,0 33.68083327214539,-10.60942203943346,0 33.68083327214539,-10.60858870610346,0 33.68249993880539,-10.60858870610346,0 33.68249993880539,-10.60775537277346,0 33.68333327213539,-10.60775537277346,0 33.68333327213539,-10.60858870610346,0 33.68416660546539,-10.60858870610346,0 33.68416660546539,-10.60775537277346,0 33.68499993879539,-10.60775537277346,0 33.68499993879539,-10.60608870611346,0 33.68583327212539,-10.60608870611346,0 33.68583327212539,-10.60192203946346,0 33.68666660545539,-10.60192203946346,0 33.68666660545539,-10.59858870614346,0 33.68749993878539,-10.59858870614346,0 33.68749993878539,-10.59442203949346,0 33.69583327208539,-10.59442203949346,0 33.69583327208539,-10.59192203950346,0 33.69666660541539,-10.59192203950346,0 33.69666660541539,-10.59025537284346,0 33.69749993874539,-10.59025537284346,0 33.69749993874539,-10.58942203951346,0 33.69916660540539,-10.58942203951346,0 33.69916660540539,-10.58858870618346,0 33.70083327206539,-10.58858870618346,0 33.70083327206539,-10.58775537285346,0 33.70166660539539,-10.58775537285346,0 33.70166660539539,-10.58692203952346,0 33.70249993872539,-10.58692203952346,0 33.70249993872539,-10.58525537286346,0 33.70333327205539,-10.58525537286346,0 33.70333327205539,-10.58275537287346,0 33.70416660538539,-10.58275537287346,0 33.70416660538539,-10.58192203954346,0 33.70499993871539,-10.58192203954346,0 33.70499993871539,-10.58108870621346,0 33.70583327204539,-10.58108870621346,0 33.70583327204539,-10.58025537288346,0 33.70666660537539,-10.58025537288346,0 33.70666660537539,-10.57942203955346,0 33.70833327203539,-10.57942203955346,0 33.70833327203539,-10.57858870622346,0 33.70749993870539,-10.57858870622346,0 33.70749993870539,-10.57775537289346,0 33.70666660537539,-10.57775537289346,0 33.70666660537539,-10.57525537290346,0 33.70749993870539,-10.57525537290346,0 33.70749993870539,-10.57442203957346,0 33.70833327203539,-10.57442203957346,0 33.70833327203539,-10.57192203958346,0 33.70916660536539,-10.57192203958346,0 33.70916660536539,-10.57025537292346,0 33.70833327203539,-10.57025537292346,0 33.70833327203539,-10.56858870626346,0 33.70749993870539,-10.56858870626346,0 33.70749993870539,-10.56775537293346,0 33.70416660538539,-10.56775537293346,0 33.70416660538539,-10.56692203960346,0 33.70249993872539,-10.56692203960346,0 33.70249993872539,-10.56775537293346,0 33.70166660539539,-10.56775537293346,0 33.70166660539539,-10.56858870626346,0 33.70083327206539,-10.56858870626346,0 33.70083327206539,-10.56942203959346,0 33.69666660541539,-10.56942203959346,0 33.69666660541539,-10.57025537292346,0 33.69583327208539,-10.57025537292346,0 33.69583327208539,-10.57192203958346,0 33.69499993875539,-10.57192203958346,0 33.69499993875539,-10.57275537291346,0 33.69416660542539,-10.57275537291346,0 33.69416660542539,-10.57192203958346,0 33.68999993877539,-10.57192203958346,0 33.68999993877539,-10.57275537291346,0 33.68916660544539,-10.57275537291346,0 33.68916660544539,-10.57358870624346,0 33.68749993878539,-10.57358870624346,0 33.68749993878539,-10.57442203957346,0 33.68666660545539,-10.57442203957346,0 33.68666660545539,-10.57525537290346,0 33.68583327212539,-10.57525537290346,0 33.68583327212539,-10.57608870623346,0 33.68416660546539,-10.57608870623346,0 33.68416660546539,-10.57692203956346,0 33.68333327213539,-10.57692203956346,0 33.68333327213539,-10.57608870623346,0 33.67916660548539,-10.57608870623346,0 33.67916660548539,-10.57525537290346,0 33.67833327215539,-10.57525537290346,0 33.67833327215539,-10.56775537293346,0 33.67916660548539,-10.56775537293346,0 33.67916660548539,-10.56608870627346,0 33.67999993881539,-10.56608870627346,0 33.67999993881539,-10.56525537294345,0 33.67916660548539,-10.56525537294345,0 33.67916660548539,-10.56275537295345,0 33.67833327215539,-10.56275537295345,0 33.67833327215539,-10.55942203963345,0 33.67916660548539,-10.55942203963345,0 33.67916660548539,-10.55858870630345,0 33.68083327214539,-10.55858870630345,0 33.68083327214539,-10.55608870631345,0 33.68166660547539,-10.55608870631345,0 33.68166660547539,-10.55525537298345,0 33.68249993880539,-10.55525537298345,0 33.68249993880539,-10.55358870632345,0 33.68166660547539,-10.55358870632345,0 33.68166660547539,-10.55275537299345,0 33.67749993882539,-10.55275537299345,0 33.67749993882539,-10.55192203966345,0 33.67583327216538,-10.55192203966345,0 33.67583327216538,-10.55108870633345,0 33.67499993883538,-10.55108870633345,0 33.67499993883538,-10.55025537300345,0 33.67416660550538,-10.55025537300345,0 33.67416660550538,-10.54692203968345,0 33.67333327217538,-10.54692203968345,0 33.67333327217538,-10.54608870635345,0 33.67249993884538,-10.54608870635345,0 33.67249993884538,-10.54442203969345,0 33.67166660551538,-10.54442203969345,0 33.67166660551538,-10.54108870637345,0 33.67249993884538,-10.54108870637345,0 33.67249993884538,-10.53858870638345,0 33.67333327217538,-10.53858870638345,0 33.67333327217538,-10.53775537305345,0 33.67416660550538,-10.53775537305345,0 33.67416660550538,-10.53692203972345,0 33.67499993883538,-10.53692203972345,0 33.67499993883538,-10.53442203973345,0 33.67583327216538,-10.53442203973345,0 33.67583327216538,-10.52858870642345,0 33.67416660550538,-10.52858870642345,0 33.67416660550538,-10.52775537309345,0 33.67333327217538,-10.52775537309345,0 33.67333327217538,-10.52692203976345,0 33.67166660551538,-10.52692203976345,0 33.67166660551538,-10.52858870642345,0 33.67083327218538,-10.52858870642345,0 33.67083327218538,-10.53025537308345,0 33.66999993885538,-10.53025537308345,0 33.66999993885538,-10.53108870641345,0 33.66916660552538,-10.53108870641345,0 33.66916660552538,-10.53192203974345,0 33.66833327219538,-10.53192203974345,0 33.66833327219538,-10.53275537307345,0 33.66749993886538,-10.53275537307345,0 33.66749993886538,-10.53358870640345,0 33.66666660553538,-10.53358870640345,0 33.66666660553538,-10.53275537307345,0 33.66499993887538,-10.53275537307345,0 33.66499993887538,-10.53192203974345,0 33.66249993888538,-10.53192203974345,0 33.66249993888538,-10.53108870641345,0 33.66166660555538,-10.53108870641345,0 33.66166660555538,-10.52942203975345,0 33.66083327222538,-10.52942203975345,0 33.66083327222538,-10.52858870642345,0 33.65999993889538,-10.52858870642345,0 33.65999993889538,-10.52775537309345,0 33.65916660556538,-10.52775537309345,0 33.65916660556538,-10.52525537310345,0 33.65583327224538,-10.52525537310345,0 33.65583327224538,-10.52608870643345,0 33.65333327225538,-10.52608870643345,0 33.65333327225538,-10.52525537310345,0 33.65249993892538,-10.52525537310345,0 33.65249993892538,-10.52442203977345,0 33.65166660559538,-10.52442203977345,0 33.65166660559538,-10.52358870644345,0 33.65083327226538,-10.52358870644345,0 33.65083327226538,-10.52275537311345,0 33.64999993893538,-10.52275537311345,0 33.64999993893538,-10.52192203978345,0 33.64916660560538,-10.52192203978345,0 33.64916660560538,-10.51942203979345,0 33.64833327227538,-10.51942203979345,0 33.64833327227538,-10.51858870646345,0 33.64749993894538,-10.51858870646345,0 33.64749993894538,-10.51775537313345,0 33.64666660561538,-10.51775537313345,0 33.64666660561538,-10.51692203980345,0 33.64583327228538,-10.51692203980345,0 33.64583327228538,-10.51608870647345,0 33.64499993895538,-10.51608870647345,0 33.64499993895538,-10.51108870649345,0 33.64583327228538,-10.51108870649345,0 33.64583327228538,-10.50775537317345,0 33.64499993895538,-10.50775537317345,0 33.64499993895538,-10.50692203984345,0 33.64416660562538,-10.50692203984345,0 33.64416660562538,-10.50608870651345,0 33.64333327229538,-10.50608870651345,0 33.64333327229538,-10.50525537318345,0 33.64166660563538,-10.50525537318345,0 33.64166660563538,-10.50442203985345,0 33.64083327230538,-10.50442203985345,0 33.64083327230538,-10.50358870652345,0 33.63916660564538,-10.50358870652345,0 33.63916660564538,-10.50275537319345,0 33.63833327231538,-10.50275537319345,0 33.63833327231538,-10.50192203986345,0 33.63749993898538,-10.50192203986345,0 33.63749993898538,-10.50108870653344,0 33.63583327232538,-10.50108870653344,0 33.63583327232538,-10.49942203987344,0 33.63499993899538,-10.49942203987344,0 33.63499993899538,-10.49692203988344,0 33.63416660566538,-10.49692203988344,0 33.63416660566538,-10.49608870655344,0 33.63249993900538,-10.49608870655344,0 33.63249993900538,-10.49525537322344,0 33.63083327234538,-10.49525537322344,0 33.63083327234538,-10.49608870655344,0 33.62666660569538,-10.49608870655344,0 33.62666660569538,-10.49692203988344,0 33.62333327237538,-10.49692203988344,0 33.62333327237538,-10.49608870655344,0 33.62249993904538,-10.49608870655344,0 33.62249993904538,-10.49525537322344,0 33.62333327237538,-10.49525537322344,0 33.62333327237538,-10.49442203989344,0 33.62416660570538,-10.49442203989344,0 33.62416660570538,-10.49358870656344,0 33.62583327236538,-10.49358870656344,0 33.62583327236538,-10.49275537323344,0 33.62666660569538,-10.49275537323344,0 33.62666660569538,-10.49192203990344,0 33.62916660568538,-10.49192203990344,0 33.62916660568538,-10.49108870657344,0 33.62999993901538,-10.49108870657344,0 33.62999993901538,-10.49025537324344,0 33.63166660567538,-10.49025537324344,0 33.63166660567538,-10.48858870658344,0 33.63249993900538,-10.48858870658344,0 33.63249993900538,-10.48775537325344,0 33.63333327233538,-10.48775537325344,0 33.63333327233538,-10.48692203992344,0 33.63416660566538,-10.48692203992344,0 33.63416660566538,-10.48192203994344,0 33.63499993899538,-10.48192203994344,0 33.63499993899538,-10.47858870662344,0 33.63583327232538,-10.47858870662344,0 33.63583327232538,-10.47775537329344,0 33.63749993898538,-10.47775537329344,0 33.63749993898538,-10.47358870664344,0 33.63833327231538,-10.47358870664344,0 33.63833327231538,-10.47192203998344,0 33.63916660564538,-10.47192203998344,0 33.63916660564538,-10.47025537332344,0 33.63833327231538,-10.47025537332344,0 33.63833327231538,-10.46858870666344,0 33.63749993898538,-10.46858870666344,0 33.63749993898538,-10.46775537333344,0 33.63666660565538,-10.46775537333344,0 33.63666660565538,-10.46692204000344,0 33.63583327232538,-10.46692204000344,0 33.63583327232538,-10.46525537334344,0 33.63499993899538,-10.46525537334344,0 33.63499993899538,-10.46275537335344,0 33.63416660566538,-10.46275537335344,0 33.63416660566538,-10.45942204003344,0 33.63333327233538,-10.45942204003344,0 33.63333327233538,-10.45858870670344,0 33.63083327234538,-10.45858870670344,0 33.63083327234538,-10.45775537337344,0 33.62833327235538,-10.45775537337344,0 33.62833327235538,-10.45608870671344,0 33.62749993902538,-10.45608870671344,0 33.62749993902538,-10.45525537338344,0 33.62666660569538,-10.45525537338344,0 33.62666660569538,-10.45442204005344,0 33.62583327236538,-10.45442204005344,0 33.62583327236538,-10.45358870672344,0 33.62499993903538,-10.45358870672344,0 33.62499993903538,-10.45192204006344,0 33.62416660570538,-10.45192204006344,0 33.62416660570538,-10.45108870673344,0 33.62333327237538,-10.45108870673344,0 33.62333327237538,-10.45025537340344,0 33.62249993904538,-10.45025537340344,0 33.62249993904538,-10.45108870673344,0 33.62083327238538,-10.45108870673344,0 33.62083327238538,-10.45192204006344,0 33.61916660572538,-10.45192204006344,0 33.61916660572538,-10.45275537339344,0 33.61666660573538,-10.45275537339344,0 33.61666660573538,-10.45192204006344,0 33.61249993908537,-10.45192204006344,0 33.61249993908537,-10.45275537339344,0 33.61166660575537,-10.45275537339344,0 33.61166660575537,-10.45358870672344,0 33.61083327242537,-10.45358870672344,0 33.61083327242537,-10.45442204005344,0 33.60916660576537,-10.45442204005344,0 33.60916660576537,-10.45525537338344,0 33.60833327243537,-10.45525537338344,0 33.60833327243537,-10.45442204005344,0 33.60749993910537,-10.45442204005344,0 33.60749993910537,-10.45358870672344,0 33.60666660577537,-10.45358870672344,0 33.60666660577537,-10.45275537339344,0 33.60583327244537,-10.45275537339344,0 33.60583327244537,-10.45192204006344,0 33.60499993911537,-10.45192204006344,0 33.60499993911537,-10.45108870673344,0 33.60416660578537,-10.45108870673344,0 33.60416660578537,-10.45025537340344,0 33.60333327245537,-10.45025537340344,0 33.60333327245537,-10.44942204007344,0 33.60166660579537,-10.44942204007344,0 33.60166660579537,-10.44858870674344,0 33.60083327246537,-10.44858870674344,0 33.60083327246537,-10.44775537341344,0 33.59999993913537,-10.44775537341344,0 33.59999993913537,-10.44692204008344,0 33.59916660580537,-10.44692204008344,0 33.59916660580537,-10.44608870675344,0 33.59833327247537,-10.44608870675344,0 33.59833327247537,-10.44525537342344,0 33.59666660581537,-10.44525537342344,0 33.59666660581537,-10.44442204009344,0 33.59583327248537,-10.44442204009344,0 33.59583327248537,-10.44358870676344,0 33.59499993915537,-10.44358870676344,0 33.59499993915537,-10.44275537343344,0 33.59416660582537,-10.44275537343344,0 33.59416660582537,-10.44192204010344,0 33.59249993916537,-10.44192204010344,0 33.59249993916537,-10.44108870677344,0 33.58916660584537,-10.44108870677344,0 33.58916660584537,-10.44025537344344,0 33.58999993917537,-10.44025537344344,0 33.58999993917537,-10.43692204012343,0 33.58499993919537,-10.43692204012343,0 33.58499993919537,-10.43775537345344,0 33.57999993921537,-10.43775537345344,0 33.57999993921537,-10.43858870678344,0 33.57666660589537,-10.43858870678344,0 33.57666660589537,-10.43942204011344,0 33.57583327256537,-10.43942204011344,0 33.57583327256537,-10.43858870678344,0 33.57499993923537,-10.43858870678344,0 33.57499993923537,-10.43775537345344,0 33.57416660590537,-10.43775537345344,0 33.57416660590537,-10.43608870679343,0 33.57333327257537,-10.43608870679343,0 33.57333327257537,-10.43192204014343,0 33.57249993924537,-10.43192204014343,0 33.57249993924537,-10.43108870681343,0 33.57333327257537,-10.43108870681343,0 33.57333327257537,-10.42858870682343,0 33.57249993924537,-10.42858870682343,0 33.57249993924537,-10.42775537349343,0 33.57333327257537,-10.42775537349343,0 33.57333327257537,-10.42442204017343,0 33.57416660590537,-10.42442204017343,0 33.57416660590537,-10.42025537352343,0 33.57333327257537,-10.42025537352343,0 33.57333327257537,-10.41775537353343,0 33.57166660591537,-10.41775537353343,0 33.57166660591537,-10.41608870687343,0 33.57083327258537,-10.41608870687343,0 33.57083327258537,-10.41442204021343,0 33.56999993925537,-10.41442204021343,0 33.56999993925537,-10.41275537355343,0 33.56916660592537,-10.41275537355343,0 33.56916660592537,-10.41192204022343,0 33.56833327259537,-10.41192204022343,0 33.56833327259537,-10.41108870689343,0 33.56749993926537,-10.41108870689343,0 33.56749993926537,-10.41025537356343,0 33.56583327260537,-10.41025537356343,0 33.56583327260537,-10.40942204023343,0 33.56416660594537,-10.40942204023343,0 33.56416660594537,-10.40858870690343,0 33.56333327261537,-10.40858870690343,0 33.56333327261537,-10.40692204024343,0 33.56416660594537,-10.40692204024343,0 33.56416660594537,-10.40525537358343,0 33.56499993927537,-10.40525537358343,0 33.56499993927537,-10.40275537359343,0 33.56583327260537,-10.40275537359343,0 33.56583327260537,-10.40108870693343,0 33.56666660593537,-10.40108870693343,0 33.56666660593537,-10.39942204027343,0 33.56583327260537,-10.39942204027343,0 33.56583327260537,-10.39858870694343,0 33.56333327261537,-10.39858870694343,0 33.56333327261537,-10.39775537361343,0 33.56166660595537,-10.39775537361343,0 33.56166660595537,-10.39025537364343,0 33.56249993928537,-10.39025537364343,0 33.56249993928537,-10.38942204031343,0 33.56333327261537,-10.38942204031343,0 33.56333327261537,-10.38775537365343,0 33.56499993927537,-10.38775537365343,0 33.56499993927537,-10.38692204032343,0 33.56666660593537,-10.38692204032343,0 33.56666660593537,-10.38608870699343,0 33.56583327260537,-10.38608870699343,0 33.56583327260537,-10.38525537366343,0 33.56499993927537,-10.38525537366343,0 33.56499993927537,-10.38358870700343,0 33.56416660594537,-10.38358870700343,0 33.56416660594537,-10.38025537368343,0 33.56333327261537,-10.38025537368343,0 33.56333327261537,-10.37942204035343,0 33.56249993928537,-10.37942204035343,0 33.56249993928537,-10.37858870702343,0 33.56166660595537,-10.37858870702343,0 33.56166660595537,-10.37775537369343,0 33.55999993929537,-10.37775537369343,0 33.55999993929537,-10.37692204036343,0 33.55749993930537,-10.37692204036343,0 33.55749993930537,-10.37608870703343,0 33.55499993931537,-10.37608870703343,0 33.55499993931537,-10.37525537370343,0 33.55416660598537,-10.37525537370343,0 33.55416660598537,-10.37358870704343,0 33.55333327265537,-10.37358870704343,0 33.55333327265537,-10.37275537371342,0 33.55249993932537,-10.37275537371342,0 33.55249993932537,-10.37192204038342,0 33.54999993933537,-10.37192204038342,0 33.54999993933537,-10.36942204039342,0 33.55083327266537,-10.36942204039342,0 33.55083327266537,-10.36775537373342,0 33.55166660599537,-10.36775537373342,0 33.55166660599537,-10.36608870707342,0 33.55333327265537,-10.36608870707342,0 33.55333327265537,-10.36442204041342,0 33.55416660598537,-10.36442204041342,0 33.55416660598537,-10.36275537375342,0 33.55499993931537,-10.36275537375342,0 33.55499993931537,-10.36192204042342,0 33.55583327264537,-10.36192204042342,0 33.55583327264537,-10.36025537376342,0 33.55666660597537,-10.36025537376342,0 33.55666660597537,-10.35942204043342,0 33.55749993930537,-10.35942204043342,0 33.55749993930537,-10.35692204044342,0 33.55666660597537,-10.35692204044342,0 33.55666660597537,-10.35525537378342,0 33.55583327264537,-10.35525537378342,0 33.55583327264537,-10.35442204045342,0 33.55666660597537,-10.35442204045342,0 33.55666660597537,-10.35025537380342,0 33.55749993930537,-10.35025537380342,0 33.55749993930537,-10.34942204047342,0 33.55833327263537,-10.34942204047342,0 33.55833327263537,-10.34692204048342,0 33.55749993930537,-10.34692204048342,0 33.55749993930537,-10.34525537382342,0 33.55666660597537,-10.34525537382342,0 33.55666660597537,-10.34358870716342,0 33.55583327264537,-10.34358870716342,0 33.55583327264537,-10.34025537384342,0 33.55499993931537,-10.34025537384342,0 33.55499993931537,-10.33942204051342,0 33.55416660598537,-10.33942204051342,0 33.55416660598537,-10.34025537384342,0 33.54999993933537,-10.34025537384342,0 33.54999993933537,-10.33942204051342,0 33.54833327267536,-10.33942204051342,0 33.54833327267536,-10.33858870718342,0 33.54583327268536,-10.33858870718342,0 33.54583327268536,-10.33775537385342,0 33.54499993935536,-10.33775537385342,0 33.54499993935536,-10.33858870718342,0 33.54416660602536,-10.33858870718342,0 33.54416660602536,-10.33942204051342,0 33.54333327269536,-10.33942204051342,0 33.54333327269536,-10.33858870718342,0 33.54249993936536,-10.33858870718342,0 33.54249993936536,-10.33192204054342,0 33.54333327269536,-10.33192204054342,0 33.54333327269536,-10.33108870721342,0 33.54416660602536,-10.33108870721342,0 33.54416660602536,-10.32942204055342,0 33.54499993935536,-10.32942204055342,0 33.54499993935536,-10.32692204056342,0 33.54583327268536,-10.32692204056342,0 33.54583327268536,-10.32525537390342,0 33.54499993935536,-10.32525537390342,0 33.54499993935536,-10.32192204058342,0 33.54583327268536,-10.32192204058342,0 33.54583327268536,-10.31858870726342,0 33.54499993935536,-10.31858870726342,0 33.54499993935536,-10.31525537394342,0 33.54416660602536,-10.31525537394342,0 33.54416660602536,-10.31442204061342,0 33.54249993936536,-10.31442204061342,0 33.54249993936536,-10.31192204062342,0 33.54166660603536,-10.31192204062342,0 33.54166660603536,-10.31025537396342,0 33.53999993937536,-10.31025537396342,0 33.53999993937536,-10.30608870731341,0 33.53916660604536,-10.30608870731341,0 33.53916660604536,-10.30275537399341,0 33.53999993937536,-10.30275537399341,0 33.53999993937536,-10.30192204066341,0 33.54083327270536,-10.30192204066341,0 33.54083327270536,-10.30108870733341,0 33.54166660603536,-10.30108870733341,0 33.54166660603536,-10.30025537400341,0 33.54583327268536,-10.30025537400341,0 33.54583327268536,-10.29858870734341,0 33.54666660601536,-10.29858870734341,0 33.54666660601536,-10.29692204068341,0 33.54583327268536,-10.29692204068341,0 33.54583327268536,-10.29275537403341,0 33.54666660601536,-10.29275537403341,0 33.54666660601536,-10.28525537406341,0 33.54749993934536,-10.28525537406341,0 33.54749993934536,-10.28442204073341,0 33.54833327267536,-10.28442204073341,0 33.54833327267536,-10.28275537407341,0 33.54916660600537,-10.28275537407341,0 33.54916660600537,-10.28108870741341,0 33.54833327267536,-10.28108870741341,0 33.54833327267536,-10.27942204075341,0 33.54916660600537,-10.27942204075341,0 33.54916660600537,-10.27692204076341,0 33.54999993933537,-10.27692204076341,0 33.54999993933537,-10.27358870744341,0 33.55083327266537,-10.27358870744341,0 33.55083327266537,-10.27108870745341,0 33.55166660599537,-10.27108870745341,0 33.55166660599537,-10.27025537412341,0 33.55249993932537,-10.27025537412341,0 33.55249993932537,-10.26775537413341,0 33.55166660599537,-10.26775537413341,0 33.55166660599537,-10.26608870747341,0 33.55249993932537,-10.26608870747341,0 33.55249993932537,-10.26525537414341,0 33.55333327265537,-10.26525537414341,0 33.55333327265537,-10.26358870748341,0 33.55416660598537,-10.26358870748341,0 33.55416660598537,-10.26108870749341,0 33.55499993931537,-10.26108870749341,0 33.55499993931537,-10.25775537417341,0 33.55416660598537,-10.25775537417341,0 33.55416660598537,-10.25692204084341,0 33.55499993931537,-10.25692204084341,0 33.55499993931537,-10.25608870751341,0 33.55666660597537,-10.25608870751341,0 33.55666660597537,-10.25525537418341,0 33.55749993930537,-10.25525537418341,0 33.55749993930537,-10.25442204085341,0 33.55916660596537,-10.25442204085341,0 33.55916660596537,-10.25358870752341,0 33.55999993929537,-10.25358870752341,0 33.55999993929537,-10.25025537420341,0 33.56249993928537,-10.25025537420341,0 33.56249993928537,-10.24942204087341,0 33.56333327261537,-10.24942204087341,0 33.56333327261537,-10.24692204088341,0 33.56249993928537,-10.24692204088341,0 33.56249993928537,-10.24608870755341,0 33.56166660595537,-10.24608870755341,0 33.56166660595537,-10.2427553742334,0 33.56249993928537,-10.2427553742334,0 33.56249993928537,-10.2394220409134,0 33.56333327261537,-10.2394220409134,0 33.56333327261537,-10.2369220409234,0 33.56416660594537,-10.2369220409234,0 33.56416660594537,-10.2352553742634,0 33.56333327261537,-10.2352553742634,0 33.56333327261537,-10.2335887076034,0 33.56249993928537,-10.2335887076034,0 33.56249993928537,-10.2319220409434,0 33.55833327263537,-10.2319220409434,0 33.55833327263537,-10.2327553742734,0 33.55333327265537,-10.2327553742734,0 33.55333327265537,-10.2319220409434,0 33.54833327267536,-10.2319220409434,0 33.54833327267536,-10.2327553742734,0 33.54666660601536,-10.2327553742734,0 33.54666660601536,-10.2335887076034,0 33.54583327268536,-10.2335887076034,0 33.54583327268536,-10.2344220409334,0 33.54333327269536,-10.2344220409334,0 33.54333327269536,-10.2335887076034,0 33.54249993936536,-10.2335887076034,0 33.54249993936536,-10.2327553742734,0 33.54166660603536,-10.2327553742734,0 33.54166660603536,-10.2302553742834,0 33.54083327270536,-10.2302553742834,0 33.54083327270536,-10.2294220409534,0 33.53999993937536,-10.2294220409534,0 33.53999993937536,-10.2252553743034,0 33.54083327270536,-10.2252553743034,0 33.54083327270536,-10.2227553743134,0 33.53999993937536,-10.2227553743134,0 33.53999993937536,-10.2169220410034,0 33.53916660604536,-10.2169220410034,0 33.53916660604536,-10.2152553743434,0 33.53833327271536,-10.2152553743434,0 33.53833327271536,-10.2144220410134,0 33.53666660605536,-10.2144220410134,0 33.53666660605536,-10.2127553743534,0 33.53583327272536,-10.2127553743534,0 33.53583327272536,-10.2119220410234,0 33.53499993939536,-10.2119220410234,0 33.53499993939536,-10.2110887076934,0 33.53333327273536,-10.2110887076934,0 33.53333327273536,-10.2102553743634,0 33.53249993940536,-10.2102553743634,0 33.53249993940536,-10.2094220410334,0 33.53083327274536,-10.2094220410334,0 33.53083327274536,-10.2085887077034,0 33.52499993943536,-10.2085887077034,0 33.52499993943536,-10.2094220410334,0 33.52249993944536,-10.2094220410334,0 33.52249993944536,-10.2102553743634,0 33.52083327278536,-10.2102553743634,0 33.52083327278536,-10.2094220410334,0 33.51999993945536,-10.2094220410334,0 33.51999993945536,-10.2077553743734,0 33.51916660612536,-10.2077553743734,0 33.51916660612536,-10.2069220410434,0 33.51833327279536,-10.2069220410434,0 33.51833327279536,-10.2044220410534,0 33.51749993946536,-10.2044220410534,0 33.51749993946536,-10.2027553743934,0 33.51583327280536,-10.2027553743934,0 33.51583327280536,-10.2002553744034,0 33.51499993947536,-10.2002553744034,0 33.51499993947536,-10.1985887077434,0 33.51416660614536,-10.1985887077434,0 33.51416660614536,-10.1952553744234,0 33.51499993947536,-10.1952553744234,0 33.51499993947536,-10.1927553744334,0 33.51416660614536,-10.1927553744334,0 33.51416660614536,-10.1910887077734,0 33.51333327281536,-10.1910887077734,0 33.51333327281536,-10.1902553744434,0 33.51249993948536,-10.1902553744434,0 33.51249993948536,-10.1894220411134,0 33.51166660615536,-10.1894220411134,0 33.51166660615536,-10.1885887077834,0 33.50999993949536,-10.1885887077834,0 33.50999993949536,-10.1877553744534,0 33.50916660616536,-10.1877553744534,0 33.50916660616536,-10.1852553744634,0 33.50749993950536,-10.1852553744634,0 33.50749993950536,-10.1844220411334,0 33.50499993951536,-10.1844220411334,0 33.50499993951536,-10.1852553744634,0 33.50416660618536,-10.1852553744634,0 33.50416660618536,-10.1827553744734,0 33.50249993952536,-10.1827553744734,0 33.50249993952536,-10.18108870781339,0 33.50166660619536,-10.18108870781339,0 33.50166660619536,-10.17942204115339,0 33.49999993953536,-10.17942204115339,0 33.49999993953536,-10.17858870782339,0 33.49916660620536,-10.17858870782339,0 33.49916660620536,-10.17775537449339,0 33.49749993954536,-10.17775537449339,0 33.49749993954536,-10.17692204116339,0 33.49666660621536,-10.17692204116339,0 33.49666660621536,-10.17775537449339,0 33.49416660622536,-10.17775537449339,0 33.49416660622536,-10.17692204116339,0 33.49333327289536,-10.17692204116339,0 33.49333327289536,-10.17608870783339,0 33.49166660623536,-10.17608870783339,0 33.49166660623536,-10.17525537450339,0 33.48499993959536,-10.17525537450339,0 33.48499993959536,-10.17608870783339,0 33.48249993960535,-10.17608870783339,0 33.48249993960535,-10.17442204117339,0 33.47666660629535,-10.17442204117339,0 33.47666660629535,-10.17525537450339,0 33.47499993963535,-10.17525537450339,0 33.47499993963535,-10.17442204117339,0 33.47166660631535,-10.17442204117339,0 33.47166660631535,-10.17358870784339,0 33.46833327299535,-10.17358870784339,0 33.46833327299535,-10.17275537451339,0 33.46749993966535,-10.17275537451339,0 33.46749993966535,-10.17192204118339,0 33.46249993968535,-10.17192204118339,0 33.46249993968535,-10.17108870785339,0 33.46166660635535,-10.17108870785339,0 33.46166660635535,-10.17025537452339,0 33.46083327302535,-10.17025537452339,0 33.46083327302535,-10.16942204119339,0 33.45666660637535,-10.16942204119339,0 33.45666660637535,-10.16608870787339,0 33.45583327304535,-10.16608870787339,0 33.45583327304535,-10.16525537454339,0 33.45499993971535,-10.16525537454339,0 33.45499993971535,-10.16442204121339,0 33.45416660638535,-10.16442204121339,0 33.45416660638535,-10.16358870788339,0 33.45249993972535,-10.16358870788339,0 33.45249993972535,-10.16275537455339,0 33.45166660639535,-10.16275537455339,0 33.45166660639535,-10.16192204122339,0 33.44666660641535,-10.16192204122339,0 33.44666660641535,-10.16108870789339,0 33.44499993975535,-10.16108870789339,0 33.44499993975535,-10.16025537456339,0 33.44083327310535,-10.16025537456339,0 33.44083327310535,-10.16108870789339,0 33.43916660644535,-10.16108870789339,0 33.43916660644535,-10.15108870793339,0 33.43833327311535,-10.15108870793339,0 33.43833327311535,-10.15025537460339,0 33.43749993978535,-10.15025537460339,0 33.43749993978535,-10.14858870794339,0 33.43666660645535,-10.14858870794339,0 33.43666660645535,-10.14775537461339,0 33.43583327312535,-10.14775537461339,0 33.43583327312535,-10.14442204129339,0 33.43666660645535,-10.14442204129339,0 33.43666660645535,-10.14108870797339,0 33.43499993979535,-10.14108870797339,0 33.43499993979535,-10.14025537464339,0 33.43416660646535,-10.14025537464339,0 33.43416660646535,-10.13858870798339,0 33.43249993980535,-10.13858870798339,0 33.43249993980535,-10.13692204132339,0 33.43166660647535,-10.13692204132339,0 33.43166660647535,-10.13608870799339,0 33.42833327315535,-10.13608870799339,0 33.42833327315535,-10.13525537466339,0 33.42666660649535,-10.13525537466339,0 33.42666660649535,-10.13358870800339,0 33.42583327316535,-10.13358870800339,0 33.42583327316535,-10.13275537467339,0 33.42416660650535,-10.13275537467339,0 33.42416660650535,-10.13192204134339,0 33.42249993984535,-10.13192204134339,0 33.42249993984535,-10.13108870801339,0 33.41833327319534,-10.13108870801339,0 33.41833327319534,-10.13025537468339,0 33.41666660653534,-10.13025537468339,0 33.41666660653534,-10.12858870802339,0 33.41583327320534,-10.12858870802339,0 33.41583327320534,-10.12692204136339,0 33.41499993987534,-10.12692204136339,0 33.41499993987534,-10.12275537471339,0 33.41416660654534,-10.12275537471339,0 33.41416660654534,-10.12192204138339,0 33.41333327321534,-10.12192204138339,0 33.41333327321534,-10.12108870805339,0 33.41166660655534,-10.12108870805339,0 33.41166660655534,-10.11942204139339,0 33.40749993990534,-10.11942204139339,0 33.40749993990534,-10.11858870806339,0 33.40583327324534,-10.11858870806339,0 33.40583327324534,-10.11775537473339,0 33.40499993991534,-10.11775537473339,0 33.40499993991534,-10.11692204140338,0 33.40416660658534,-10.11692204140338,0 33.40416660658534,-10.11442204141338,0 33.40499993991534,-10.11442204141338,0 33.40499993991534,-10.11275537475338,0 33.40416660658534,-10.11275537475338,0 33.40416660658534,-10.11192204142338,0 33.40166660659534,-10.11192204142338,0 33.40166660659534,-10.11108870809338,0 33.40083327326534,-10.11108870809338,0 33.40083327326534,-10.11025537476338,0 33.39499993995534,-10.11025537476338,0 33.39499993995534,-10.10525537478338,0 33.39416660662534,-10.10525537478338,0 33.39416660662534,-10.10442204145338,0 33.39249993996534,-10.10442204145338,0 33.39249993996534,-10.10275537479338,0 33.39166660663534,-10.10275537479338,0 33.39166660663534,-10.10192204146338,0 33.38749993998534,-10.10192204146338,0 33.38749993998534,-10.10275537479338,0 33.38416660666534,-10.10275537479338,0 33.38416660666534,-10.10358870812338,0 33.37833327335534,-10.10358870812338,0 33.37833327335534,-10.10442204145338,0 33.37499994003534,-10.10442204145338,0 33.37499994003534,-10.10525537478338,0 33.36833327339534,-10.10525537478338,0 33.36833327339534,-10.10608870811338,0 33.36749994006534,-10.10608870811338,0 33.36749994006534,-10.10525537478338,0 33.36583327340534,-10.10525537478338,0 33.36583327340534,-10.10608870811338,0 33.36333327341534,-10.10608870811338,0 33.36333327341534,-10.10525537478338,0 33.36249994008534,-10.10525537478338,0 33.36249994008534,-10.10442204145338,0 33.36083327342534,-10.10442204145338,0 33.36083327342534,-10.10275537479338,0 33.35749994010534,-10.10275537479338,0 33.35749994010534,-10.10192204146338,0 33.35666660677534,-10.10192204146338,0 33.35666660677534,-10.10275537479338,0 33.35583327344533,-10.10275537479338,0 33.35583327344533,-10.10358870812338,0 33.35499994011533,-10.10358870812338,0 33.35499994011533,-10.10442204145338,0 33.35416660678533,-10.10442204145338,0 33.35416660678533,-10.10525537478338,0 33.35333327345533,-10.10525537478338,0 33.35333327345533,-10.10608870811338,0 33.35166660679533,-10.10608870811338,0 33.35166660679533,-10.10692204144338,0 33.35083327346533,-10.10692204144338,0 33.35083327346533,-10.10775537477338,0 33.34749994014533,-10.10775537477338,0 33.34749994014533,-10.10692204144338,0 33.34833327347533,-10.10692204144338,0 33.34833327347533,-10.10525537478338,0 33.34916660680533,-10.10525537478338,0 33.34916660680533,-10.10442204145338,0 33.34999994013533,-10.10442204145338,0 33.34999994013533,-10.09858870814338,0 33.35083327346533,-10.09858870814338,0 33.35083327346533,-10.09608870815338,0 33.35166660679533,-10.09608870815338,0 33.35166660679533,-10.09442204149338,0 33.35083327346533,-10.09442204149338,0 33.35083327346533,-10.09275537483338,0 33.34999994013533,-10.09275537483338,0 33.34999994013533,-10.09192204150338,0 33.34916660680533,-10.09192204150338,0 33.34916660680533,-10.09108870817338,0 33.34833327347533,-10.09108870817338,0 33.34833327347533,-10.09025537484338,0 33.34583327348533,-10.09025537484338,0 33.34583327348533,-10.08942204151338,0 33.34499994015533,-10.08942204151338,0 33.34499994015533,-10.08858870818338,0 33.34416660682533,-10.08858870818338,0 33.34416660682533,-10.08775537485338,0 33.34333327349533,-10.08775537485338,0 33.34333327349533,-10.08275537487338,0 33.33916660684533,-10.08275537487338,0 33.33916660684533,-10.08192204154338,0 33.33833327351533,-10.08192204154338,0 33.33833327351533,-10.08108870821338,0 33.33333327353533,-10.08108870821338,0 33.33333327353533,-10.08025537488338,0 33.33249994020533,-10.08025537488338,0 33.33249994020533,-10.07942204155338,0 33.33166660687533,-10.07942204155338,0 33.33166660687533,-10.07858870822338,0 33.33083327354533,-10.07858870822338,0 33.33083327354533,-10.07608870823338,0 33.32916660688533,-10.07608870823338,0 33.32916660688533,-10.07525537490338,0 33.32749994022533,-10.07525537490338,0 33.32749994022533,-10.07442204157338,0 33.32583327356533,-10.07442204157338,0 33.32583327356533,-10.07275537491338,0 33.32666660689533,-10.07275537491338,0 33.32666660689533,-10.07108870825338,0 33.32583327356533,-10.07108870825338,0 33.32583327356533,-10.06942204159338,0 33.32666660689533,-10.06942204159338,0 33.32666660689533,-10.06692204160338,0 33.32583327356533,-10.06692204160338,0 33.32583327356533,-10.06608870827338,0 33.32416660690533,-10.06608870827338,0 33.32416660690533,-10.06525537494338,0 33.32333327357533,-10.06525537494338,0 33.32333327357533,-10.06358870828338,0 33.32249994024533,-10.06358870828338,0 33.32249994024533,-10.06275537495338,0 33.32166660691533,-10.06275537495338,0 33.32166660691533,-10.06192204162338,0 33.31666660693533,-10.06192204162338,0 33.31666660693533,-10.06108870829338,0 33.31583327360533,-10.06108870829338,0 33.31583327360533,-10.05775537497338,0 33.31499994027533,-10.05775537497338,0 33.31499994027533,-10.05692204164338,0 33.31916660692533,-10.05692204164338,0 33.31916660692533,-10.05525537498338,0 33.31999994025533,-10.05525537498338,0 33.31999994025533,-10.05358870832338,0 33.32083327358533,-10.05358870832338,0 33.32083327358533,-10.05275537499337,0 33.32166660691533,-10.05275537499337,0 33.32166660691533,-10.05192204166337,0 33.32083327358533,-10.05192204166337,0 33.32083327358533,-10.05108870833337,0 33.32166660691533,-10.05108870833337,0 33.32166660691533,-10.04942204167337,0 33.32249994024533,-10.04942204167337,0 33.32249994024533,-10.04858870834337,0 33.32333327357533,-10.04858870834337,0 33.32333327357533,-10.04692204168337,0 33.32416660690533,-10.04692204168337,0 33.32416660690533,-10.04525537502337,0 33.32499994023533,-10.04525537502337,0 33.32499994023533,-10.04442204169337,0 33.32583327356533,-10.04442204169337,0 33.32583327356533,-10.04358870836337,0 33.32666660689533,-10.04358870836337,0 33.32666660689533,-10.04108870837337,0 33.32749994022533,-10.04108870837337,0 33.32749994022533,-10.03942204171337,0 33.32833327355533,-10.03942204171337,0 33.32833327355533,-10.03858870838337,0 33.32916660688533,-10.03858870838337,0 33.32916660688533,-10.03442204173337,0 33.32999994021533,-10.03442204173337,0 33.32999994021533,-10.03108870841337,0 33.32916660688533,-10.03108870841337,0 33.32916660688533,-10.03025537508337,0 33.32999994021533,-10.03025537508337,0 33.32999994021533,-10.02775537509337,0 33.32916660688533,-10.02775537509337,0 33.32916660688533,-10.02525537510337,0 33.32999994021533,-10.02525537510337,0 33.32999994021533,-10.02358870844337,0 33.33083327354533,-10.02358870844337,0 33.33083327354533,-10.02275537511337,0 33.33166660687533,-10.02275537511337,0 33.33166660687533,-10.01525537514337,0 33.33083327354533,-10.01525537514337,0 33.33083327354533,-10.00942204183337,0 33.33166660687533,-10.00942204183337,0 33.33166660687533,-10.00692204184337,0 33.33249994020533,-10.00692204184337,0 33.33249994020533,-10.00608870851337,0 33.33416660686533,-10.00608870851337,0 33.33416660686533,-10.00525537518337,0 33.33499994019533,-10.00525537518337,0 33.33499994019533,-10.00358870852337,0 33.33583327352533,-10.00358870852337,0 33.33583327352533,-10.00192204186337,0 33.33666660685533,-10.00192204186337,0 33.33666660685533,-10.00108870853337,0 33.33749994018533,-10.00108870853337,0 33.33749994018533,-10.00025537520337,0 33.33833327351533,-10.00025537520337,0 33.33833327351533,-9.999422041873366,0 33.33916660684533,-9.999422041873366,0 33.33916660684533,-9.998588708543366,0 33.34166660683533,-9.998588708543366,0 33.34166660683533,-9.997755375213366,0 33.34249994016533,-9.997755375213366,0 33.34249994016533,-9.996922041883366,0 33.34083327350533,-9.996922041883366,0 33.34083327350533,-9.994422041893365,0 33.33999994017533,-9.994422041893365,0 33.33999994017533,-9.993588708563365,0 33.34083327350533,-9.993588708563365,0 33.34083327350533,-9.991088708573365,0 33.34166660683533,-9.991088708573365,0 33.34166660683533,-9.990255375243365,0 33.34249994016533,-9.990255375243365,0 33.34249994016533,-9.988588708583365,0 33.34333327349533,-9.988588708583365,0 33.34333327349533,-9.986088708593364,0 33.34416660682533,-9.986088708593364,0 33.34416660682533,-9.984422041933364,0 33.34499994015533,-9.984422041933364,0 33.34499994015533,-9.981088708613363,0 33.34583327348533,-9.981088708613363,0 33.34583327348533,-9.980255375283363,0 33.34666660681533,-9.980255375283363,0 33.34666660681533,-9.977755375293363,0 33.34749994014533,-9.977755375293363,0 33.34749994014533,-9.976922041963363,0 33.34833327347533,-9.976922041963363,0 33.34833327347533,-9.975255375303362,0 33.34916660680533,-9.975255375303362,0 33.34916660680533,-9.972755375313362,0 33.34999994013533,-9.972755375313362,0 33.34999994013533,-9.971922041983362,0 33.35083327346533,-9.971922041983362,0 33.35083327346533,-9.970255375323362,0 33.35249994012533,-9.970255375323362,0 33.35249994012533,-9.968588708663361,0 33.35166660679533,-9.968588708663361,0 33.35166660679533,-9.967755375333361,0 33.35249994012533,-9.967755375333361,0 33.35249994012533,-9.966088708673361,0 33.35333327345533,-9.966088708673361,0 33.35333327345533,-9.965255375343361,0 33.35499994011533,-9.965255375343361,0 33.35499994011533,-9.96275537535336,0 33.35416660678533,-9.96275537535336,0 33.35416660678533,-9.96025537536336,0 33.35333327345533,-9.96025537536336,0 33.35333327345533,-9.95858870870336,0 33.35249994012533,-9.95858870870336,0 33.35249994012533,-9.95775537537336,0 33.35166660679533,-9.95775537537336,0 33.35166660679533,-9.95692204204336,0 33.35333327345533,-9.95692204204336,0 33.35333327345533,-9.955255375383359,0 33.35249994012533,-9.955255375383359,0 33.35249994012533,-9.951922042063359,0 33.35333327345533,-9.951922042063359,0 33.35333327345533,-9.948588708743358,0 33.35416660678533,-9.948588708743358,0 33.35416660678533,-9.946922042083358,0 33.35333327345533,-9.946922042083358,0 33.35333327345533,-9.944422042093358,0 33.35416660678533,-9.944422042093358,0 33.35416660678533,-9.940255375443357,0 33.35499994011533,-9.940255375443357,0 33.35499994011533,-9.938588708783357,0 33.35416660678533,-9.938588708783357,0 33.35416660678533,-9.937755375453357,0 33.35499994011533,-9.937755375453357,0 33.35499994011533,-9.934422042133356,0 33.35583327344533,-9.934422042133356,0 33.35583327344533,-9.933588708803356,0 33.35666660677534,-9.933588708803356,0 33.35666660677534,-9.932755375473356,0 33.35749994010534,-9.932755375473356,0 33.35749994010534,-9.931922042143356,0 33.35833327343534,-9.931922042143356,0 33.35833327343534,-9.930255375483355,0 33.35916660676534,-9.930255375483355,0 33.35916660676534,-9.927755375493355,0 33.35833327343534,-9.927755375493355,0 33.35833327343534,-9.926088708833355,0 33.35916660676534,-9.926088708833355,0 33.35916660676534,-9.925255375503355,0 33.36416660674534,-9.925255375503355,0 33.36416660674534,-9.924422042173354,0 33.36749994006534,-9.924422042173354,0 33.36749994006534,-9.923588708843354,0 33.36916660672534,-9.923588708843354,0 33.36916660672534,-9.922755375513354,0 33.36999994005534,-9.922755375513354,0 33.36999994005534,-9.921922042183354,0 33.37166660671534,-9.921922042183354,0 33.37166660671534,-9.921088708853354,0 33.37249994004534,-9.921088708853354,0 33.37249994004534,-9.920255375523354,0 33.37416660670534,-9.920255375523354,0 33.37416660670534,-9.919422042193354,0 33.37666660669534,-9.919422042193354,0 33.37666660669534,-9.918588708863354,0 33.37749994002534,-9.918588708863354,0 33.37749994002534,-9.917755375533353,0 33.37833327335534,-9.917755375533353,0 33.37833327335534,-9.916922042203353,0 33.37999994001534,-9.916922042203353,0 33.37999994001534,-9.916088708873353,0 33.38083327334534,-9.916088708873353,0 33.38083327334534,-9.913588708883353,0 33.37999994001534,-9.913588708883353,0 33.37999994001534,-9.911088708893352,0 33.37916660668534,-9.911088708893352,0 33.37916660668534,-9.909422042233352,0 33.37833327335534,-9.909422042233352,0 33.37833327335534,-9.908588708903352,0 33.37749994002534,-9.908588708903352,0 33.37749994002534,-9.907755375573352,0 33.37666660669534,-9.907755375573352,0 33.37666660669534,-9.906922042243352,0 33.37583327336534,-9.906922042243352,0 33.37583327336534,-9.905255375583352,0 33.37499994003534,-9.905255375583352,0 33.37499994003534,-9.89442204229335,0 33.37416660670534,-9.89442204229335,0 33.37416660670534,-9.889422042313349,0 33.37333327337534,-9.889422042313349,0 33.37333327337534,-9.888588708983349,0 33.37166660671534,-9.888588708983349,0 33.37166660671534,-9.886922042323349,0 33.36999994005534,-9.886922042323349,0 33.36999994005534,-9.885255375663348,0 33.36916660672534,-9.885255375663348,0 33.36916660672534,-9.882755375673348,0 33.36999994005534,-9.882755375673348,0 33.36999994005534,-9.881088709013348,0 33.37083327338534,-9.881088709013348,0 33.37083327338534,-9.877755375693347,0 33.36999994005534,-9.877755375693347,0 33.36999994005534,-9.876088709033347,0 33.37083327338534,-9.876088709033347,0 33.37083327338534,-9.875255375703347,0 33.36999994005534,-9.875255375703347,0 33.36999994005534,-9.872755375713346,0 33.37083327338534,-9.872755375713346,0 33.37083327338534,-9.871088709053346,0 33.37166660671534,-9.871088709053346,0 33.37166660671534,-9.870255375723346,0 33.37083327338534,-9.870255375723346,0 33.37083327338534,-9.868588709063346,0 33.37166660671534,-9.868588709063346,0 33.37166660671534,-9.866922042403346,0 33.36999994005534,-9.866922042403346,0 33.36999994005534,-9.865255375743345,0 33.36916660672534,-9.865255375743345,0 33.36916660672534,-9.862755375753345,0 33.36833327339534,-9.862755375753345,0 33.36833327339534,-9.861922042423345,0 33.36666660673534,-9.861922042423345,0 33.36666660673534,-9.860255375763344,0 33.36583327340534,-9.860255375763344,0 33.36583327340534,-9.858588709103344,0 33.36333327341534,-9.858588709103344,0 33.36333327341534,-9.857755375773344,0 33.36166660675534,-9.857755375773344,0 33.36166660675534,-9.856922042443344,0 33.35999994009534,-9.856922042443344,0 33.35999994009534,-9.856088709113344,0 33.35916660676534,-9.856088709113344,0 33.35916660676534,-9.855255375783344,0 33.35999994009534,-9.855255375783344,0 33.35999994009534,-9.848588709143343,0 33.35916660676534,-9.848588709143343,0 33.35916660676534,-9.846922042483342,0 33.35999994009534,-9.846922042483342,0 33.35999994009534,-9.845255375823342,0 33.35916660676534,-9.845255375823342,0 33.35916660676534,-9.843588709163342,0 33.35833327343534,-9.843588709163342,0 33.35833327343534,-9.844422042493342,0 33.35583327344533,-9.844422042493342,0 33.35583327344533,-9.842755375833342,0 33.35666660677534,-9.842755375833342,0 33.35666660677534,-9.841922042503342,0 33.35583327344533,-9.841922042503342,0 33.35583327344533,-9.841088709173341,0 33.35499994011533,-9.841088709173341,0 33.35499994011533,-9.840255375843341,0 33.35416660678533,-9.840255375843341,0 33.35416660678533,-9.839422042513341,0 33.35333327345533,-9.839422042513341,0 33.35333327345533,-9.83358870920334,0 33.35249994012533,-9.83358870920334,0 33.35249994012533,-9.83108870921334,0 33.35166660679533,-9.83108870921334,0 33.35166660679533,-9.83192204254334,0 33.34999994013533,-9.83192204254334,0 33.34999994013533,-9.83108870921334,0 33.34916660680533,-9.83108870921334,0 33.34916660680533,-9.83192204254334,0 33.34499994015533,-9.83192204254334,0 33.34499994015533,-9.83025537588334,0 33.34416660682533,-9.83025537588334,0 33.34416660682533,-9.82942204255334,0 33.34249994016533,-9.82942204255334,0 33.34249994016533,-9.83025537588334,0 33.34166660683533,-9.83025537588334,0 33.34166660683533,-9.83108870921334,0 33.33916660684533,-9.83108870921334,0 33.33916660684533,-9.83192204254334,0 33.33333327353533,-9.83192204254334,0 33.33333327353533,-9.83025537588334,0 33.33166660687533,-9.83025537588334,0 33.33166660687533,-9.82942204255334,0 33.33083327354533,-9.82942204255334,0 33.33083327354533,-9.82858870922334,0 33.32999994021533,-9.82858870922334,0 33.32999994021533,-9.826088709233339,0 33.32916660688533,-9.826088709233339,0 33.32916660688533,-9.825255375903339,0 33.32749994022533,-9.825255375903339,0 33.32749994022533,-9.826088709233339,0 33.32666660689533,-9.826088709233339,0 33.32666660689533,-9.824422042573339,0 33.32249994024533,-9.824422042573339,0 33.32249994024533,-9.825255375903339,0 33.32166660691533,-9.825255375903339,0 33.32166660691533,-9.824422042573339,0 33.31916660692533,-9.824422042573339,0 33.31916660692533,-9.823588709243339,0 33.31666660693533,-9.823588709243339,0 33.31666660693533,-9.821922042583339,0 33.31416660694533,-9.821922042583339,0 33.31416660694533,-9.822755375913339,0 33.31166660695533,-9.822755375913339,0 33.31166660695533,-9.821922042583339,0 33.30999994029533,-9.821922042583339,0 33.30999994029533,-9.821088709253338,0 33.30833327363533,-9.821088709253338,0 33.30833327363533,-9.820255375923338,0 33.30666660697533,-9.820255375923338,0 33.30666660697533,-9.821088709253338,0 33.30583327364533,-9.821088709253338,0 33.30583327364533,-9.820255375923338,0 33.30499994031533,-9.820255375923338,0 33.30499994031533,-9.818588709263338,0 33.30416660698533,-9.818588709263338,0 33.30416660698533,-9.815255375943337,0 33.30333327365533,-9.815255375943337,0 33.30333327365533,-9.813588709283337,0 33.30249994032533,-9.813588709283337,0 33.30249994032533,-9.811922042623337,0 33.29749994034533,-9.811922042623337,0 33.29749994034533,-9.811088709293337,0 33.29583327368533,-9.811088709293337,0 33.29583327368533,-9.809422042633337,0 33.29666660701533,-9.809422042633337,0 33.29666660701533,-9.806922042643336,0 33.29749994034533,-9.806922042643336,0 33.29749994034533,-9.806088709313336,0 33.29833327367533,-9.806088709313336,0 33.29833327367533,-9.804422042653336,0 33.29916660700533,-9.804422042653336,0 33.29916660700533,-9.801088709333335,0 33.29833327367533,-9.801088709333335,0 33.29833327367533,-9.800255376003335,0 33.29749994034533,-9.800255376003335,0 33.29749994034533,-9.799422042673335,0 33.29666660701533,-9.799422042673335,0 33.29666660701533,-9.798588709343335,0 33.29583327368533,-9.798588709343335,0 33.29583327368533,-9.797755376013335,0 33.29416660702533,-9.797755376013335,0 33.29416660702533,-9.796088709353334,0 33.29499994035533,-9.796088709353334,0 33.29499994035533,-9.794422042693334,0 33.29416660702533,-9.794422042693334,0 33.29416660702533,-9.793588709363334,0 33.29333327369533,-9.793588709363334,0 33.29333327369533,-9.789422042713333,0 33.29249994036533,-9.789422042713333,0 33.29249994036533,-9.788588709383333,0 33.29333327369533,-9.788588709383333,0 33.29333327369533,-9.786922042723333,0 33.29166660703532,-9.786922042723333,0 33.29166660703532,-9.786088709393333,0 33.29083327370532,-9.786088709393333,0 33.29083327370532,-9.785255376063333,0 33.29166660703532,-9.785255376063333,0 33.29166660703532,-9.781922042743332,0 33.29083327370532,-9.781922042743332,0 33.29083327370532,-9.781088709413332,0 33.29166660703532,-9.781088709413332,0 33.29166660703532,-9.779422042753332,0 33.29333327369533,-9.779422042753332,0 33.29333327369533,-9.778588709423332,0 33.29249994036533,-9.778588709423332,0 33.29249994036533,-9.777755376093332,0 33.28999994037532,-9.777755376093332,0 33.28999994037532,-9.776922042763331,0 33.28833327371532,-9.776922042763331,0 33.28833327371532,-9.776088709433331,0 33.28749994038532,-9.776088709433331,0 33.28749994038532,-9.775255376103331,0 33.28666660705532,-9.775255376103331,0 33.28666660705532,-9.772755376113331,0 33.28499994039532,-9.772755376113331,0 33.28499994039532,-9.773588709443331,0 33.28166660707532,-9.773588709443331,0 33.28166660707532,-9.772755376113331,0 33.27916660708532,-9.772755376113331,0 33.27916660708532,-9.773588709443331,0 33.27833327375532,-9.773588709443331,0 33.27833327375532,-9.772755376113331,0 33.27749994042532,-9.772755376113331,0 33.27749994042532,-9.771088709453331,0 33.27499994043532,-9.771088709453331,0 33.27499994043532,-9.77025537612333,0 33.27416660710532,-9.77025537612333,0 33.27416660710532,-9.76942204279333,0 33.27333327377532,-9.76942204279333,0 33.27333327377532,-9.76858870946333,0 33.27249994044532,-9.76858870946333,0 33.27249994044532,-9.76775537613333,0 33.27083327378532,-9.76775537613333,0 33.27083327378532,-9.76692204280333,0 33.26833327379532,-9.76692204280333,0 33.26833327379532,-9.76608870947333,0 33.26249994048532,-9.76608870947333,0 33.26249994048532,-9.76442204281333,0 33.26166660715532,-9.76442204281333,0 33.26166660715532,-9.762755376153329,0 33.25999994049532,-9.762755376153329,0 33.25999994049532,-9.761922042823329,0 33.25833327383532,-9.761922042823329,0 33.25833327383532,-9.761088709493329,0 33.25749994050532,-9.761088709493329,0 33.25749994050532,-9.761922042823329,0 33.25249994052532,-9.761922042823329,0 33.25249994052532,-9.761088709493329,0 33.25166660719532,-9.761088709493329,0 33.25166660719532,-9.757755376173328,0 33.25083327386532,-9.757755376173328,0 33.25083327386532,-9.756922042843328,0 33.24999994053532,-9.756922042843328,0 33.24999994053532,-9.756088709513328,0 33.24916660720532,-9.756088709513328,0 33.24916660720532,-9.755255376183328,0 33.24833327387532,-9.755255376183328,0 33.24833327387532,-9.754422042853328,0 33.24666660721532,-9.754422042853328,0 33.24666660721532,-9.755255376183328,0 33.24583327388532,-9.755255376183328,0 33.24583327388532,-9.754422042853328,0 33.24416660722532,-9.754422042853328,0 33.24416660722532,-9.752755376193328,0 33.24333327389532,-9.752755376193328,0 33.24333327389532,-9.751922042863328,0 33.24166660723532,-9.751922042863328,0 33.24166660723532,-9.751088709533327,0 33.24083327390532,-9.751088709533327,0 33.24083327390532,-9.750255376203327,0 33.23916660724532,-9.750255376203327,0 33.23916660724532,-9.749422042873327,0 33.23833327391532,-9.749422042873327,0 33.23833327391532,-9.750255376203327,0 33.23249994060532,-9.750255376203327,0 33.23249994060532,-9.747755376213327,0 33.23166660727532,-9.747755376213327,0 33.23166660727532,-9.741088709573326,0 33.23249994060532,-9.741088709573326,0 33.23249994060532,-9.738588709583326,0 33.23333327393532,-9.738588709583326,0 33.23333327393532,-9.737755376253325,0 33.23416660726532,-9.737755376253325,0 33.23416660726532,-9.736922042923325,0 33.23499994059532,-9.736922042923325,0 33.23499994059532,-9.736088709593325,0 33.23583327392532,-9.736088709593325,0 33.23583327392532,-9.735255376263325,0 33.23666660725532,-9.735255376263325,0 33.23666660725532,-9.733588709603325,0 33.23583327392532,-9.733588709603325,0 33.23583327392532,-9.731922042943324,0 33.23416660726532,-9.731922042943324,0 33.23416660726532,-9.730255376283324,0 33.23249994060532,-9.730255376283324,0 33.23249994060532,-9.728588709623324,0 33.23166660727532,-9.728588709623324,0 33.23166660727532,-9.726922042963324,0 33.23083327394532,-9.726922042963324,0 33.23083327394532,-9.723588709643323,0 33.22999994061532,-9.723588709643323,0 33.22999994061532,-9.721922042983323,0 33.22916660728532,-9.721922042983323,0 33.22916660728532,-9.720255376323323,0 33.22749994062531,-9.720255376323323,0 33.22749994062531,-9.716922043003322,0 33.22833327395532,-9.716922043003322,0 33.22833327395532,-9.715255376343322,0 33.22916660728532,-9.715255376343322,0 33.22916660728532,-9.713588709683322,0 33.22999994061532,-9.713588709683322,0 33.22999994061532,-9.711922043023321,0 33.23083327394532,-9.711922043023321,0 33.23083327394532,-9.711088709693321,0 33.22999994061532,-9.711088709693321,0 33.22999994061532,-9.708588709703321,0 33.22916660728532,-9.708588709703321,0 33.22916660728532,-9.70358870972332,0 33.22833327395532,-9.70358870972332,0 33.22833327395532,-9.699422043073319,0 33.22749994062531,-9.699422043073319,0 33.22749994062531,-9.697755376413319,0 33.22666660729531,-9.697755376413319,0 33.22666660729531,-9.696922043083319,0 33.22583327396531,-9.696922043083319,0 33.22583327396531,-9.694422043093319,0 33.22499994063531,-9.694422043093319,0 33.22499994063531,-9.693588709763318,0 33.22583327396531,-9.693588709763318,0 33.22583327396531,-9.690255376443318,0 33.22666660729531,-9.690255376443318,0 33.22666660729531,-9.689422043113318,0 33.22749994062531,-9.689422043113318,0 33.22749994062531,-9.686922043123317,0 33.22833327395532,-9.686922043123317,0 33.22833327395532,-9.686088709793317,0 33.22999994061532,-9.686088709793317,0 33.22999994061532,-9.685255376463317,0 33.23083327394532,-9.685255376463317,0 33.23083327394532,-9.682755376473317,0 33.23166660727532,-9.682755376473317,0 33.23166660727532,-9.681088709813317,0 33.23249994060532,-9.681088709813317,0 33.23249994060532,-9.673588709843315,0 33.23166660727532,-9.673588709843315,0 33.23166660727532,-9.671922043183315,0 33.23249994060532,-9.671922043183315,0 33.23249994060532,-9.669422043193315,0 33.23333327393532,-9.669422043193315,0 33.23333327393532,-9.664422043213314,0 33.23249994060532,-9.664422043213314,0 33.23249994060532,-9.662755376553314,0 33.23333327393532,-9.662755376553314,0 33.23333327393532,-9.661088709893313,0 33.23249994060532,-9.661088709893313,0 33.23249994060532,-9.660255376563313,0 33.23166660727532,-9.660255376563313,0 33.23166660727532,-9.657755376573313,0 33.23083327394532,-9.657755376573313,0 33.23083327394532,-9.656088709913313,0 33.22999994061532,-9.656088709913313,0 33.22999994061532,-9.655255376583313,0 33.22916660728532,-9.655255376583313,0 33.22916660728532,-9.651088709933312,0 33.22833327395532,-9.651088709933312,0 33.22833327395532,-9.648588709943311,0 33.22749994062531,-9.648588709943311,0 33.22749994062531,-9.646088709953311,0 33.22583327396531,-9.646088709953311,0 33.22583327396531,-9.645255376623311,0 33.22416660730531,-9.645255376623311,0 33.22416660730531,-9.644422043293311,0 33.22333327397531,-9.644422043293311,0 33.22333327397531,-9.643588709963311,0 33.22249994064531,-9.643588709963311,0 33.22249994064531,-9.642755376633311,0 33.22166660731531,-9.642755376633311,0 33.22166660731531,-9.64108870997331,0 33.22083327398531,-9.64108870997331,0 33.22083327398531,-9.63858870998331,0 33.21999994065531,-9.63858870998331,0 33.21999994065531,-9.632755376673309,0 33.22083327398531,-9.632755376673309,0 33.22083327398531,-9.630255376683309,0 33.22166660731531,-9.630255376683309,0 33.22166660731531,-9.628588710023308,0 33.22249994064531,-9.628588710023308,0 33.22249994064531,-9.627755376693308,0 33.22333327397531,-9.627755376693308,0 33.22333327397531,-9.625255376703308,0 33.22249994064531,-9.625255376703308,0 33.22249994064531,-9.624422043373308,0 33.22166660731531,-9.624422043373308,0 33.22166660731531,-9.622755376713307,0 33.22083327398531,-9.622755376713307,0 33.22083327398531,-9.621922043383307,0 33.21999994065531,-9.621922043383307,0 33.21999994065531,-9.620255376723307,0 33.21916660732531,-9.620255376723307,0 33.21916660732531,-9.621088710053307,0 33.21833327399531,-9.621088710053307,0 33.21833327399531,-9.620255376723307,0 33.21749994066531,-9.620255376723307,0 33.21749994066531,-9.619422043393307,0 33.21666660733531,-9.619422043393307,0 33.21666660733531,-9.618588710063307,0 33.21583327400531,-9.618588710063307,0 33.21583327400531,-9.617755376733307,0 33.21249994068531,-9.617755376733307,0 33.21249994068531,-9.616922043403307,0 33.21166660735531,-9.616922043403307,0 33.21166660735531,-9.616088710073306,0 33.21083327402531,-9.616088710073306,0 33.21083327402531,-9.615255376743306,0 33.20916660736531,-9.615255376743306,0 33.20916660736531,-9.614422043413306,0 33.20666660737531,-9.614422043413306,0 33.20666660737531,-9.613588710083306,0 33.20583327404531,-9.613588710083306,0 33.20583327404531,-9.612755376753306,0 33.20499994071531,-9.612755376753306,0 33.20499994071531,-9.611922043423306,0 33.20416660738531,-9.611922043423306,0 33.20416660738531,-9.610255376763305,0 33.20333327405531,-9.610255376763305,0 33.20333327405531,-9.609422043433305,0 33.20249994072531,-9.609422043433305,0 33.20249994072531,-9.607755376773305,0 33.20166660739531,-9.607755376773305,0 33.20166660739531,-9.606922043443305,0 33.20083327406531,-9.606922043443305,0 33.20083327406531,-9.606088710113305,0 33.19916660740531,-9.606088710113305,0 33.19916660740531,-9.605255376783305,0 33.19749994074531,-9.605255376783305,0 33.19749994074531,-9.604422043453305,0 33.19666660741531,-9.604422043453305,0 33.19666660741531,-9.603588710123304,0 33.19583327408531,-9.603588710123304,0 33.19583327408531,-9.602755376793304,0 33.19499994075531,-9.602755376793304,0 33.19499994075531,-9.601088710133304,0 33.19583327408531,-9.601088710133304,0 33.19583327408531,-9.600255376803304,0 33.18999994077531,-9.600255376803304,0 33.18999994077531,-9.599422043473304,0 33.18499994079531,-9.599422043473304,0 33.18499994079531,-9.600255376803304,0 33.18166660747531,-9.600255376803304,0 33.18166660747531,-9.599422043473304,0 33.18083327414531,-9.599422043473304,0 33.18083327414531,-9.600255376803304,0 33.17666660749531,-9.600255376803304,0 33.17666660749531,-9.601088710133304,0 33.17499994083531,-9.601088710133304,0 33.17499994083531,-9.601922043463304,0 33.17333327417531,-9.601922043463304,0 33.17333327417531,-9.602755376793304,0 33.17249994084531,-9.602755376793304,0 33.17249994084531,-9.603588710123304,0 33.17083327418531,-9.603588710123304,0 33.17083327418531,-9.604422043453305,0 33.16999994085531,-9.604422043453305,0 33.16999994085531,-9.605255376783305,0 33.16916660752531,-9.605255376783305,0 33.16916660752531,-9.607755376773305,0 33.16833327419531,-9.607755376773305,0 33.16833327419531,-9.611088710093306,0 33.16666660753531,-9.611088710093306,0 33.16666660753531,-9.611922043423306,0 33.16499994087531,-9.611922043423306,0 33.16499994087531,-9.613588710083306,0 33.16416660754531,-9.613588710083306,0 33.16416660754531,-9.614422043413306,0 33.1599999408953,-9.614422043413306,0 33.1599999408953,-9.615255376743306,0 33.1574999409053,-9.615255376743306,0 33.1574999409053,-9.616922043403307,0 33.1558332742453,-9.616922043403307,0 33.1558332742453,-9.616088710073306,0 33.1549999409153,-9.616088710073306,0 33.1549999409153,-9.611088710093306,0 33.1541666075853,-9.611088710093306,0 33.1541666075853,-9.610255376763305,0 33.1508332742653,-9.610255376763305,0 33.1508332742653,-9.609422043433305,0 33.1466666076153,-9.609422043433305,0 33.1466666076153,-9.610255376763305,0 33.1458332742853,-9.610255376763305,0 33.1458332742853,-9.611088710093306,0 33.1441666076253,-9.611088710093306,0 33.1441666076253,-9.609422043433305,0 33.1408332743053,-9.609422043433305,0 33.1408332743053,-9.608588710103305,0 33.1399999409753,-9.608588710103305,0 33.1399999409753,-9.607755376773305,0 33.1391666076453,-9.607755376773305,0 33.1391666076453,-9.606922043443305,0 33.1383332743153,-9.606922043443305,0 33.1383332743153,-9.606088710113305,0 33.1333332743353,-9.606088710113305,0 33.1333332743353,-9.605255376783305,0 33.1324999410053,-9.605255376783305,0 33.1324999410053,-9.604422043453305,0 33.1316666076753,-9.604422043453305,0 33.1316666076753,-9.603588710123304,0 33.1299999410153,-9.603588710123304,0 33.1299999410153,-9.602755376793304,0 33.1283332743553,-9.602755376793304,0 33.1283332743553,-9.599422043473304,0 33.1274999410253,-9.599422043473304,0 33.1274999410253,-9.597755376813304,0 33.1258332743653,-9.597755376813304,0 33.1258332743653,-9.596922043483303,0 33.1241666077053,-9.596922043483303,0 33.1241666077053,-9.597755376813304,0 33.1233332743753,-9.597755376813304,0 33.1233332743753,-9.598588710143304,0 33.1216666077153,-9.598588710143304,0 33.1216666077153,-9.599422043473304,0 33.1208332743853,-9.599422043473304,0 33.1208332743853,-9.600255376803304,0 33.1191666077253,-9.600255376803304,0 33.1191666077253,-9.601088710133304,0 33.1183332743953,-9.601088710133304,0 33.1183332743953,-9.603588710123304,0 33.1174999410653,-9.603588710123304,0 33.1174999410653,-9.604422043453305,0 33.1166666077353,-9.604422043453305,0 33.1166666077353,-9.607755376773305,0 33.1158332744053,-9.607755376773305,0 33.1158332744053,-9.609422043433305,0 33.1149999410753,-9.609422043433305,0 33.1149999410753,-9.611922043423306,0 33.1124999410853,-9.611922043423306,0 33.1124999410853,-9.616922043403307,0 33.1116666077553,-9.616922043403307,0 33.1116666077553,-9.617755376733307,0 33.1108332744253,-9.617755376733307,0 33.1108332744253,-9.619422043393307,0 33.1116666077553,-9.619422043393307,0 33.1116666077553,-9.621088710053307,0 33.1108332744253,-9.621088710053307,0 33.1108332744253,-9.622755376713307,0 33.1099999410953,-9.622755376713307,0 33.1099999410953,-9.625255376703308,0 33.1108332744253,-9.625255376703308,0 33.1108332744253,-9.628588710023308,0 33.1116666077553,-9.628588710023308,0 33.1116666077553,-9.631088710013309,0 33.1133332744153,-9.631088710013309,0 33.1133332744153,-9.631922043343309,0 33.1141666077453,-9.631922043343309,0 33.1141666077453,-9.632755376673309,0 33.1149999410753,-9.632755376673309,0 33.1149999410753,-9.633588710003309,0 33.1166666077353,-9.633588710003309,0 33.1166666077353,-9.634422043333309,0 33.1183332743953,-9.634422043333309,0 33.1183332743953,-9.635255376663309,0 33.1199999410553,-9.635255376663309,0 33.1199999410553,-9.64025537664331,0 33.1191666077253,-9.64025537664331,0 33.1191666077253,-9.64108870997331,0 33.1183332743953,-9.64108870997331,0 33.1183332743953,-9.64025537664331,0 33.1158332744053,-9.64025537664331,0 33.1158332744053,-9.63942204331331,0 33.1149999410753,-9.63942204331331,0 33.1149999410753,-9.64025537664331,0 33.1141666077453,-9.64025537664331,0 33.1141666077453,-9.64108870997331,0 33.1124999410853,-9.64108870997331,0 33.1124999410853,-9.643588709963311,0 33.1116666077553,-9.643588709963311,0 33.1116666077553,-9.644422043293311,0 33.1108332744253,-9.644422043293311,0 33.1108332744253,-9.645255376623311,0 33.1099999410953,-9.645255376623311,0 33.1099999410953,-9.646088709953311,0 33.1091666077653,-9.646088709953311,0 33.1091666077653,-9.646922043283311,0 33.1099999410953,-9.646922043283311,0 33.1099999410953,-9.648588709943311,0 33.1133332744153,-9.648588709943311,0 33.1133332744153,-9.649422043273312,0 33.1124999410853,-9.649422043273312,0 33.1124999410853,-9.651922043263312,0 33.1133332744153,-9.651922043263312,0 33.1133332744153,-9.653588709923312,0 33.1141666077453,-9.653588709923312,0 33.1141666077453,-9.654422043253312,0 33.1133332744153,-9.654422043253312,0 33.1133332744153,-9.658588709903313,0 33.1124999410853,-9.658588709903313,0 33.1124999410853,-9.661088709893313,0 33.1133332744153,-9.661088709893313,0 33.1133332744153,-9.661922043223314,0 33.1141666077453,-9.661922043223314,0 33.1141666077453,-9.662755376553314,0 33.1133332744153,-9.662755376553314,0 33.1133332744153,-9.663588709883314,0 33.1124999410853,-9.663588709883314,0 33.1124999410853,-9.665255376543314,0 33.1116666077553,-9.665255376543314,0 33.1116666077553,-9.666088709873314,0 33.1108332744253,-9.666088709873314,0 33.1108332744253,-9.666922043203314,0 33.1099999410953,-9.666922043203314,0 33.1099999410953,-9.667755376533314,0 33.1091666077653,-9.667755376533314,0 33.1091666077653,-9.668588709863315,0 33.1074999411053,-9.668588709863315,0 33.1074999411053,-9.669422043193315,0 33.1033332744553,-9.669422043193315,0 33.1033332744553,-9.670255376523315,0 33.1016666077953,-9.670255376523315,0 33.1016666077953,-9.671088709853315,0 33.1008332744653,-9.671088709853315,0 33.1008332744653,-9.672755376513315,0 33.1016666077953,-9.672755376513315,0 33.1016666077953,-9.675255376503316,0 33.1033332744553,-9.675255376503316,0 33.1033332744553,-9.677755376493316,0 33.1024999411253,-9.677755376493316,0 33.1024999411253,-9.680255376483316,0 33.1016666077953,-9.680255376483316,0 33.1016666077953,-9.682755376473317,0 33.1008332744653,-9.682755376473317,0 33.1008332744653,-9.683588709803317,0 33.09749994114529,-9.683588709803317,0 33.09749994114529,-9.682755376473317,0 33.09499994115529,-9.682755376473317,0 33.09499994115529,-9.681922043143317,0 33.09416660782529,-9.681922043143317,0 33.09416660782529,-9.681088709813317,0 33.09333327449529,-9.681088709813317,0 33.09333327449529,-9.680255376483316,0 33.09166660783529,-9.680255376483316,0 33.09166660783529,-9.679422043153316,0 33.08999994117529,-9.679422043153316,0 33.08999994117529,-9.678588709823316,0 33.08666660785529,-9.678588709823316,0 33.08666660785529,-9.677755376493316,0 33.08499994119529,-9.677755376493316,0 33.08499994119529,-9.678588709823316,0 33.08166660787529,-9.678588709823316,0 33.08166660787529,-9.677755376493316,0 33.08249994120529,-9.677755376493316,0 33.08249994120529,-9.676922043163316,0 33.08416660786529,-9.676922043163316,0 33.08416660786529,-9.675255376503316,0 33.08499994119529,-9.675255376503316,0 33.08499994119529,-9.672755376513315,0 33.08666660785529,-9.672755376513315,0 33.08666660785529,-9.671088709853315,0 33.08749994118529,-9.671088709853315,0 33.08749994118529,-9.669422043193315,0 33.08833327451529,-9.669422043193315,0 33.08833327451529,-9.665255376543314,0 33.08916660784529,-9.665255376543314,0 33.08916660784529,-9.663588709883314,0 33.08833327451529,-9.663588709883314,0 33.08833327451529,-9.661922043223314,0 33.08499994119529,-9.661922043223314,0 33.08499994119529,-9.661088709893313,0 33.08416660786529,-9.661088709893313,0 33.08416660786529,-9.660255376563313,0 33.08333327453529,-9.660255376563313,0 33.08333327453529,-9.659422043233313,0 33.08249994120529,-9.659422043233313,0 33.08249994120529,-9.658588709903313,0 33.08083327454529,-9.658588709903313,0 33.08083327454529,-9.657755376573313,0 33.07999994121529,-9.657755376573313,0 33.07999994121529,-9.656922043243313,0 33.07833327455529,-9.656922043243313,0 33.07833327455529,-9.655255376583313,0 33.07749994122529,-9.655255376583313,0 33.07749994122529,-9.654422043253312,0 33.07666660789529,-9.654422043253312,0 33.07666660789529,-9.649422043273312,0 33.07583327456529,-9.649422043273312,0 33.07583327456529,-9.647755376613311,0 33.07499994123529,-9.647755376613311,0 33.07499994123529,-9.646088709953311,0 33.07333327457529,-9.646088709953311,0 33.07333327457529,-9.644422043293311,0 33.07249994124529,-9.644422043293311,0 33.07249994124529,-9.642755376633311,0 33.07083327458529,-9.642755376633311,0 33.07083327458529,-9.64108870997331,0 33.06833327459529,-9.64108870997331,0 33.06833327459529,-9.64025537664331,0 33.06749994126529,-9.64025537664331,0 33.06749994126529,-9.63942204331331,0 33.06666660793529,-9.63942204331331,0 33.06666660793529,-9.63858870998331,0 33.06749994126529,-9.63858870998331,0 33.06749994126529,-9.63775537665331,0 33.06833327459529,-9.63775537665331,0 33.06833327459529,-9.63692204332331,0 33.06916660792529,-9.63692204332331,0 33.06916660792529,-9.633588710003309,0 33.06833327459529,-9.633588710003309,0 33.06833327459529,-9.632755376673309,0 33.06749994126529,-9.632755376673309,0 33.06749994126529,-9.630255376683309,0 33.06666660793529,-9.630255376683309,0 33.06666660793529,-9.629422043353308,0 33.06583327460529,-9.629422043353308,0 33.06583327460529,-9.628588710023308,0 33.06499994127529,-9.628588710023308,0 33.06499994127529,-9.627755376693308,0 33.06333327461529,-9.627755376693308,0 33.06333327461529,-9.626922043363308,0 33.05833327463529,-9.626922043363308,0 33.05833327463529,-9.626088710033308,0 33.05333327465529,-9.626088710033308,0 33.05333327465529,-9.626922043363308,0 33.05249994132529,-9.626922043363308,0 33.05249994132529,-9.626088710033308,0 33.05166660799529,-9.626088710033308,0 33.05166660799529,-9.625255376703308,0 33.04916660800529,-9.625255376703308,0 33.04916660800529,-9.626922043363308,0 33.04833327467529,-9.626922043363308,0 33.04833327467529,-9.627755376693308,0 33.04749994134529,-9.627755376693308,0 33.04749994134529,-9.628588710023308,0 33.04583327468529,-9.628588710023308,0 33.04583327468529,-9.630255376683309,0 33.04499994135529,-9.630255376683309,0 33.04499994135529,-9.633588710003309,0 33.04416660802529,-9.633588710003309,0 33.04416660802529,-9.63608870999331,0 33.04499994135529,-9.63608870999331,0 33.04499994135529,-9.63692204332331,0 33.04583327468529,-9.63692204332331,0 33.04583327468529,-9.63775537665331,0 33.04499994135529,-9.63775537665331,0 33.04499994135529,-9.63858870998331,0 33.04416660802529,-9.63858870998331,0 33.04416660802529,-9.63942204331331,0 33.04333327469529,-9.63942204331331,0 33.04333327469529,-9.64108870997331,0 33.04249994136529,-9.64108870997331,0 33.04249994136529,-9.64192204330331,0 33.04166660803529,-9.64192204330331,0 33.04166660803529,-9.642755376633311,0 33.04083327470529,-9.642755376633311,0 33.04083327470529,-9.643588709963311,0 33.03749994138529,-9.643588709963311,0 33.03749994138529,-9.644422043293311,0 33.03666660805529,-9.644422043293311,0 33.03666660805529,-9.645255376623311,0 33.03583327472529,-9.645255376623311,0 33.03583327472529,-9.644422043293311,0 33.03499994139528,-9.644422043293311,0 33.03499994139528,-9.643588709963311,0 33.03416660806528,-9.643588709963311,0 33.03416660806528,-9.644422043293311,0 33.03333327473528,-9.644422043293311,0 33.03333327473528,-9.645255376623311,0 33.03249994140528,-9.645255376623311,0 33.03249994140528,-9.646922043283311,0 33.03166660807528,-9.646922043283311,0 33.03166660807528,-9.648588709943311,0 33.02999994141528,-9.648588709943311,0 33.02999994141528,-9.649422043273312,0 33.02916660808528,-9.649422043273312,0 33.02916660808528,-9.651088709933312,0 33.02833327475528,-9.651088709933312,0 33.02833327475528,-9.652755376593312,0 33.02749994142528,-9.652755376593312,0 33.02749994142528,-9.653588709923312,0 33.02666660809528,-9.653588709923312,0 33.02666660809528,-9.654422043253312,0 33.02499994143528,-9.654422043253312,0 33.02499994143528,-9.656088709913313,0 33.02416660810528,-9.656088709913313,0 33.02416660810528,-9.660255376563313,0 33.02333327477528,-9.660255376563313,0 33.02333327477528,-9.661088709893313,0 33.02249994144528,-9.661088709893313,0 33.02249994144528,-9.662755376553314,0 33.02166660811528,-9.662755376553314,0 33.02166660811528,-9.663588709883314,0 33.02249994144528,-9.663588709883314,0 33.02249994144528,-9.666088709873314,0 33.02333327477528,-9.666088709873314,0 33.02333327477528,-9.666922043203314,0 33.02416660810528,-9.666922043203314,0 33.02416660810528,-9.668588709863315,0 33.02333327477528,-9.668588709863315,0 33.02333327477528,-9.670255376523315,0 33.02249994144528,-9.670255376523315,0 33.02249994144528,-9.671088709853315,0 33.02333327477528,-9.671088709853315,0 33.02333327477528,-9.671922043183315,0 33.02416660810528,-9.671922043183315,0 33.02416660810528,-9.672755376513315,0 33.02499994143528,-9.672755376513315,0 33.02499994143528,-9.673588709843315,0 33.02583327476528,-9.673588709843315,0 33.02583327476528,-9.675255376503316,0 33.02666660809528,-9.675255376503316,0 33.02666660809528,-9.677755376493316,0 33.02499994143528,-9.677755376493316,0 33.02499994143528,-9.676922043163316,0 33.02083327478528,-9.676922043163316,0 33.02083327478528,-9.676088709833316,0 33.01999994145528,-9.676088709833316,0 33.01999994145528,-9.671922043183315,0 33.01416660814528,-9.671922043183315,0 33.01416660814528,-9.672755376513315,0 33.01166660815528,-9.672755376513315,0 33.01166660815528,-9.673588709843315,0 33.00583327484528,-9.673588709843315,0 33.00583327484528,-9.672755376513315,0 33.00416660818528,-9.672755376513315,0 33.00416660818528,-9.673588709843315,0 32.99833327487528,-9.673588709843315,0 32.99833327487528,-9.672755376513315,0 32.99666660821528,-9.672755376513315,0 32.99666660821528,-9.673588709843315,0 32.99333327489528,-9.673588709843315,0 32.99333327489528,-9.672755376513315,0 32.99083327490528,-9.672755376513315,0 32.99083327490528,-9.673588709843315,0 32.98999994157528,-9.673588709843315,0 32.98999994157528,-9.674422043173315,0 32.98749994158528,-9.674422043173315,0 32.98749994158528,-9.676088709833316,0 32.98833327491528,-9.676088709833316,0 32.98833327491528,-9.676922043163316,0 32.98916660824528,-9.676922043163316,0 32.98916660824528,-9.678588709823316,0 32.98833327491528,-9.678588709823316,0 32.98833327491528,-9.679422043153316,0 32.98749994158528,-9.679422043153316,0 32.98749994158528,-9.681922043143317,0 32.98666660825528,-9.681922043143317,0 32.98666660825528,-9.682755376473317,0 32.98499994159528,-9.682755376473317,0 32.98499994159528,-9.683588709803317,0 32.98416660826528,-9.683588709803317,0 32.98416660826528,-9.684422043133317,0 32.98333327493528,-9.684422043133317,0 32.98333327493528,-9.686088709793317,0 32.98249994160528,-9.686088709793317,0 32.98249994160528,-9.686922043123317,0 32.98416660826528,-9.686922043123317,0 32.98416660826528,-9.687755376453318,0 32.98333327493528,-9.687755376453318,0 32.98333327493528,-9.688588709783318,0 32.98166660827528,-9.688588709783318,0 32.98166660827528,-9.689422043113318,0 32.97999994161528,-9.689422043113318,0 32.97999994161528,-9.690255376443318,0 32.97916660828528,-9.690255376443318,0 32.97916660828528,-9.691922043103318,0 32.97999994161528,-9.691922043103318,0 32.97999994161528,-9.692755376433318,0 32.97833327495528,-9.692755376433318,0 32.97833327495528,-9.693588709763318,0 32.97583327496528,-9.693588709763318,0 32.97583327496528,-9.694422043093319,0 32.97499994163528,-9.694422043093319,0 32.97499994163528,-9.697755376413319,0 32.97333327497528,-9.697755376413319,0 32.97333327497528,-9.70025537640332,0 32.97249994164528,-9.70025537640332,0 32.97249994164528,-9.70192204306332,0 32.97083327498527,-9.70192204306332,0 32.97083327498527,-9.70275537639332,0 32.96916660832527,-9.70275537639332,0 32.96916660832527,-9.70358870972332,0 32.96749994166527,-9.70358870972332,0 32.96749994166527,-9.70442204305332,0 32.96666660833527,-9.70442204305332,0 32.96666660833527,-9.70525537638332,0 32.96499994167527,-9.70525537638332,0 32.96499994167527,-9.70608870971332,0 32.96416660834527,-9.70608870971332,0 32.96416660834527,-9.707755376373321,0 32.96333327501527,-9.707755376373321,0 32.96333327501527,-9.708588709703321,0 32.96249994168527,-9.708588709703321,0 32.96249994168527,-9.709422043033321,0 32.96083327502527,-9.709422043033321,0 32.96083327502527,-9.712755376353321,0 32.95999994169527,-9.712755376353321,0 32.95999994169527,-9.713588709683322,0 32.95916660836527,-9.713588709683322,0 32.95916660836527,-9.715255376343322,0 32.95833327503527,-9.715255376343322,0 32.95833327503527,-9.716088709673322,0 32.95666660837527,-9.716088709673322,0 32.95666660837527,-9.716922043003322,0 32.95499994171527,-9.716922043003322,0 32.95499994171527,-9.717755376333322,0 32.95416660838527,-9.717755376333322,0 32.95416660838527,-9.718588709663322,0 32.95249994172527,-9.718588709663322,0 32.95249994172527,-9.720255376323323,0 32.95166660839527,-9.720255376323323,0 32.95166660839527,-9.722755376313323,0 32.95083327506527,-9.722755376313323,0 32.95083327506527,-9.724422042973323,0 32.94749994174527,-9.724422042973323,0 32.94749994174527,-9.726088709633324,0 32.94666660841527,-9.726088709633324,0 32.94666660841527,-9.729422042953324,0 32.94583327508527,-9.729422042953324,0 32.94583327508527,-9.730255376283324,0 32.94166660843527,-9.730255376283324,0 32.94166660843527,-9.731088709613324,0 32.94083327510527,-9.731088709613324,0 32.94083327510527,-9.732755376273325,0 32.93999994177527,-9.732755376273325,0 32.93999994177527,-9.735255376263325,0 32.93916660844527,-9.735255376263325,0 32.93916660844527,-9.736922042923325,0 32.93833327511527,-9.736922042923325,0 32.93833327511527,-9.737755376253325,0 32.93916660844527,-9.737755376253325,0 32.93916660844527,-9.738588709583326,0 32.93833327511527,-9.738588709583326,0 32.93833327511527,-9.739422042913326,0 32.93749994178527,-9.739422042913326,0 32.93749994178527,-9.741088709573326,0 32.93666660845527,-9.741088709573326,0 32.93666660845527,-9.741922042903326,0 32.93583327512527,-9.741922042903326,0 32.93583327512527,-9.746088709553327,0 32.93499994179527,-9.746088709553327,0 32.93499994179527,-9.746922042883327,0 32.93416660846527,-9.746922042883327,0 32.93416660846527,-9.746088709553327,0 32.93166660847527,-9.746088709553327,0 32.93166660847527,-9.745255376223327,0 32.92749994182527,-9.745255376223327,0 32.92749994182527,-9.746088709553327,0 32.92583327516527,-9.746088709553327,0 32.92583327516527,-9.747755376213327,0 32.92499994183527,-9.747755376213327,0 32.92499994183527,-9.748588709543327,0 32.92333327517527,-9.748588709543327,0 32.92333327517527,-9.750255376203327,0 32.92166660851527,-9.750255376203327,0 32.92166660851527,-9.751088709533327,0 32.91666660853527,-9.751088709533327,0 32.91666660853527,-9.751922042863328,0 32.91499994187527,-9.751922042863328,0 32.91499994187527,-9.752755376193328,0 32.91249994188527,-9.752755376193328,0 32.91249994188527,-9.753588709523328,0 32.91166660855527,-9.753588709523328,0 32.91166660855527,-9.755255376183328,0 32.91083327522527,-9.755255376183328,0 32.91083327522527,-9.756088709513328,0 32.90999994189527,-9.756088709513328,0 32.90999994189527,-9.756922042843328,0 32.90916660856527,-9.756922042843328,0 32.90916660856527,-9.758588709503329,0 32.90499994191526,-9.758588709503329,0 32.90499994191526,-9.759422042833329,0 32.90416660858526,-9.759422042833329,0 32.90416660858526,-9.760255376163329,0 32.90333327525526,-9.760255376163329,0 32.90333327525526,-9.761088709493329,0 32.90249994192526,-9.761088709493329,0 32.90249994192526,-9.760255376163329,0 32.89916660860526,-9.760255376163329,0 32.89916660860526,-9.759422042833329,0 32.89833327527526,-9.759422042833329,0 32.89833327527526,-9.758588709503329,0 32.89999994193526,-9.758588709503329,0 32.89999994193526,-9.757755376173328,0 32.89916660860526,-9.757755376173328,0 32.89916660860526,-9.756922042843328,0 32.89666660861526,-9.756922042843328,0 32.89666660861526,-9.755255376183328,0 32.89583327528526,-9.755255376183328,0 32.89583327528526,-9.753588709523328,0 32.89499994195526,-9.753588709523328,0 32.89499994195526,-9.751922042863328,0 32.89333327529526,-9.751922042863328,0 32.89333327529526,-9.751088709533327,0 32.89249994196526,-9.751088709533327,0 32.89249994196526,-9.749422042873327,0 32.89166660863526,-9.749422042873327,0 32.89166660863526,-9.748588709543327,0 32.89249994196526,-9.748588709543327,0 32.89249994196526,-9.747755376213327,0 32.89166660863526,-9.747755376213327,0 32.89166660863526,-9.746922042883327,0 32.89083327530526,-9.746922042883327,0 32.89083327530526,-9.747755376213327,0 32.88999994197526,-9.747755376213327,0 32.88999994197526,-9.746922042883327,0 32.88916660864526,-9.746922042883327,0 32.88916660864526,-9.745255376223327,0 32.88833327531526,-9.745255376223327,0 32.88833327531526,-9.746088709553327,0 32.88749994198526,-9.746088709553327,0 32.88749994198526,-9.745255376223327,0 32.88249994200526,-9.745255376223327,0 32.88249994200526,-9.746088709553327,0 32.88166660867526,-9.746088709553327,0 32.88166660867526,-9.745255376223327,0 32.87999994201526,-9.745255376223327,0 32.87999994201526,-9.744422042893326,0 32.87916660868526,-9.744422042893326,0 32.87916660868526,-9.743588709563326,0 32.87833327535526,-9.743588709563326,0 32.87833327535526,-9.744422042893326,0 32.87583327536526,-9.744422042893326,0 32.87583327536526,-9.742755376233326,0 32.87333327537526,-9.742755376233326,0 32.87333327537526,-9.741922042903326,0 32.87083327538526,-9.741922042903326,0 32.87083327538526,-9.742755376233326,0 32.86999994205526,-9.742755376233326,0 32.86999994205526,-9.741922042903326,0 32.86749994206526,-9.741922042903326,0 32.86749994206526,-9.741088709573326,0 32.86333327541526,-9.741088709573326,0 32.86333327541526,-9.741922042903326,0 32.85666660877526,-9.741922042903326,0 32.85666660877526,-9.742755376233326,0 32.85416660878526,-9.742755376233326,0 32.85416660878526,-9.741088709573326,0 32.85249994212526,-9.741088709573326,0 32.85249994212526,-9.740255376243326,0 32.85166660879526,-9.740255376243326,0 32.85166660879526,-9.739422042913326,0 32.85083327546526,-9.739422042913326,0 32.85083327546526,-9.738588709583326,0 32.84916660880526,-9.738588709583326,0 32.84916660880526,-9.737755376253325,0 32.84666660881526,-9.737755376253325,0 32.84666660881526,-9.736922042923325,0 32.84583327548526,-9.736922042923325,0 32.84583327548526,-9.736088709593325,0 32.84333327549525,-9.736088709593325,0 32.84333327549525,-9.731088709613324,0 32.84249994216525,-9.731088709613324,0 32.84249994216525,-9.730255376283324,0 32.84083327550525,-9.730255376283324,0 32.84083327550525,-9.724422042973323,0 32.83999994217525,-9.724422042973323,0 32.83999994217525,-9.723588709643323,0 32.83833327551525,-9.723588709643323,0 32.83833327551525,-9.724422042973323,0 32.83749994218525,-9.724422042973323,0 32.83749994218525,-9.725255376303323,0 32.83666660885525,-9.725255376303323,0 32.83666660885525,-9.726088709633324,0 32.83583327552525,-9.726088709633324,0 32.83583327552525,-9.726922042963324,0 32.83416660886525,-9.726922042963324,0 32.83416660886525,-9.727755376293324,0 32.83333327553525,-9.727755376293324,0 32.83333327553525,-9.729422042953324,0 32.83249994220525,-9.729422042953324,0 32.83249994220525,-9.730255376283324,0 32.83083327554525,-9.730255376283324,0 32.83083327554525,-9.731088709613324,0 32.82916660888525,-9.731088709613324,0 32.82916660888525,-9.731922042943324,0 32.82833327555525,-9.731922042943324,0 32.82833327555525,-9.732755376273325,0 32.82666660889525,-9.732755376273325,0 32.82666660889525,-9.733588709603325,0 32.82583327556525,-9.733588709603325,0 32.82583327556525,-9.734422042933325,0 32.82499994223525,-9.734422042933325,0 32.82499994223525,-9.735255376263325,0 32.82416660890525,-9.735255376263325,0 32.82416660890525,-9.736088709593325,0 32.82249994224525,-9.736088709593325,0 32.82249994224525,-9.736922042923325,0 32.82166660891525,-9.736922042923325,0 32.82166660891525,-9.737755376253325,0 32.82083327558525,-9.737755376253325,0 32.82083327558525,-9.739422042913326,0 32.81999994225525,-9.739422042913326,0 32.81999994225525,-9.740255376243326,0 32.81916660892525,-9.740255376243326,0 32.81916660892525,-9.741088709573326,0 32.81999994225525,-9.741088709573326,0 32.81999994225525,-9.741922042903326,0 32.81916660892525,-9.741922042903326,0 32.81916660892525,-9.742755376233326,0 32.81833327559525,-9.742755376233326,0 32.81833327559525,-9.743588709563326,0 32.81666660893525,-9.743588709563326,0 32.81666660893525,-9.744422042893326,0 32.81166660895525,-9.744422042893326,0 32.81166660895525,-9.743588709563326,0 32.81083327562525,-9.743588709563326,0 32.81083327562525,-9.744422042893326,0 32.80833327563525,-9.744422042893326,0 32.80833327563525,-9.745255376223327,0 32.80666660897525,-9.745255376223327,0 32.80666660897525,-9.746088709553327,0 32.80416660898525,-9.746088709553327,0 32.80416660898525,-9.746922042883327,0 32.80333327565525,-9.746922042883327,0 32.80333327565525,-9.747755376213327,0 32.80166660899525,-9.747755376213327,0 32.80166660899525,-9.749422042873327,0 32.79916660900525,-9.749422042873327,0 32.79916660900525,-9.750255376203327,0 32.79833327567525,-9.750255376203327,0 32.79833327567525,-9.751088709533327,0 32.79749994234525,-9.751088709533327,0 32.79749994234525,-9.751922042863328,0 32.79666660901525,-9.751922042863328,0 32.79666660901525,-9.752755376193328,0 32.79583327568525,-9.752755376193328,0 32.79583327568525,-9.753588709523328,0 32.79666660901525,-9.753588709523328,0 32.79666660901525,-9.754422042853328,0 32.79583327568525,-9.754422042853328,0 32.79583327568525,-9.755255376183328,0 32.79499994235525,-9.755255376183328,0 32.79499994235525,-9.756088709513328,0 32.79583327568525,-9.756088709513328,0 32.79583327568525,-9.756922042843328,0 32.79666660901525,-9.756922042843328,0 32.79666660901525,-9.758588709503329,0 32.79583327568525,-9.758588709503329,0 32.79583327568525,-9.759422042833329,0 32.79499994235525,-9.759422042833329,0 32.79499994235525,-9.758588709503329,0 32.79249994236525,-9.758588709503329,0 32.79249994236525,-9.759422042833329,0 32.79166660903525,-9.759422042833329,0 32.79166660903525,-9.761088709493329,0 32.78999994237525,-9.761088709493329,0 32.78999994237525,-9.761922042823329,0 32.78833327571525,-9.761922042823329,0 32.78833327571525,-9.761088709493329,0 32.78583327572525,-9.761088709493329,0 32.78583327572525,-9.761922042823329,0 32.78499994239525,-9.761922042823329,0 32.78499994239525,-9.762755376153329,0 32.78583327572525,-9.762755376153329,0 32.78583327572525,-9.76525537614333,0 32.78166660907525,-9.76525537614333,0 32.78166660907525,-9.76692204280333,0 32.78083327574525,-9.76692204280333,0 32.78083327574525,-9.76858870946333,0 32.77999994241525,-9.76858870946333,0 32.77999994241525,-9.76942204279333,0 32.77833327575524,-9.76942204279333,0 32.77833327575524,-9.771088709453331,0 32.77749994242524,-9.771088709453331,0 32.77749994242524,-9.775255376103331,0 32.77583327576524,-9.775255376103331,0 32.77583327576524,-9.774422042773331,0 32.77249994244524,-9.774422042773331,0 32.77249994244524,-9.773588709443331,0 32.77166660911524,-9.773588709443331,0 32.77166660911524,-9.774422042773331,0 32.77083327578524,-9.774422042773331,0 32.77083327578524,-9.775255376103331,0 32.76999994245524,-9.775255376103331,0 32.76999994245524,-9.777755376093332,0 32.76833327579524,-9.777755376093332,0 32.76833327579524,-9.778588709423332,0 32.76749994246524,-9.778588709423332,0 32.76749994246524,-9.783588709403333,0 32.76666660913524,-9.783588709403333,0 32.76666660913524,-9.784422042733333,0 32.76833327579524,-9.784422042733333,0 32.76833327579524,-9.785255376063333,0 32.76916660912524,-9.785255376063333,0 32.76916660912524,-9.786088709393333,0 32.76833327579524,-9.786088709393333,0 32.76833327579524,-9.788588709383333,0 32.76749994246524,-9.788588709383333,0 32.76749994246524,-9.789422042713333,0 32.76833327579524,-9.789422042713333,0 32.76833327579524,-9.790255376043334,0 32.76749994246524,-9.790255376043334,0 32.76749994246524,-9.792755376033334,0 32.76499994247524,-9.792755376033334,0 32.76499994247524,-9.797755376013335,0 32.76583327580524,-9.797755376013335,0 32.76583327580524,-9.798588709343335,0 32.76666660913524,-9.798588709343335,0 32.76666660913524,-9.800255376003335,0 32.76583327580524,-9.800255376003335,0 32.76583327580524,-9.801922042663335,0 32.76499994247524,-9.801922042663335,0 32.76499994247524,-9.802755375993336,0 32.76333327581524,-9.802755375993336,0 32.76333327581524,-9.807755375973336,0 32.76249994248524,-9.807755375973336,0 32.76249994248524,-9.811088709293337,0 32.76333327581524,-9.811088709293337,0 32.76333327581524,-9.815255375943337,0 32.76249994248524,-9.815255375943337,0 32.76249994248524,-9.816088709273338,0 32.76166660915524,-9.816088709273338,0 32.76166660915524,-9.818588709263338,0 32.76249994248524,-9.818588709263338,0 32.76249994248524,-9.819422042593338,0 32.76083327582524,-9.819422042593338,0 32.76083327582524,-9.821922042583339,0 32.75999994249524,-9.821922042583339,0 32.75999994249524,-9.825255375903339,0 32.76083327582524,-9.825255375903339,0 32.76083327582524,-9.82942204255334,0 32.75999994249524,-9.82942204255334,0 32.75999994249524,-9.83025537588334,0 32.75916660916524,-9.83025537588334,0 32.75916660916524,-9.83192204254334,0 32.75833327583524,-9.83192204254334,0 32.75833327583524,-9.83275537587334,0 32.75916660916524,-9.83275537587334,0 32.75916660916524,-9.83442204253334,0 32.75666660917524,-9.83442204253334,0 32.75666660917524,-9.835255375863341,0 32.75583327584524,-9.835255375863341,0 32.75583327584524,-9.836088709193341,0 32.75499994251524,-9.836088709193341,0 32.75499994251524,-9.840255375843341,0 32.75333327585524,-9.840255375843341,0 32.75333327585524,-9.841088709173341,0 32.75249994252524,-9.841088709173341,0 32.75249994252524,-9.842755375833342,0 32.74749994254524,-9.842755375833342,0 32.74749994254524,-9.843588709163342,0 32.74666660921524,-9.843588709163342,0 32.74666660921524,-9.844422042493342,0 32.74583327588524,-9.844422042493342,0 32.74583327588524,-9.843588709163342,0 32.74499994255524,-9.843588709163342,0 32.74499994255524,-9.844422042493342,0 32.74416660922524,-9.844422042493342,0 32.74416660922524,-9.845255375823342,0 32.74333327589524,-9.845255375823342,0 32.74333327589524,-9.844422042493342,0 32.74166660923524,-9.844422042493342,0 32.74166660923524,-9.845255375823342,0 32.73999994257524,-9.845255375823342,0 32.73999994257524,-9.846088709153342,0 32.73916660924524,-9.846088709153342,0 32.73916660924524,-9.846922042483342,0 32.73749994258524,-9.846922042483342,0 32.73749994258524,-9.847755375813343,0 32.73666660925524,-9.847755375813343,0 32.73666660925524,-9.848588709143343,0 32.73749994258524,-9.848588709143343,0 32.73749994258524,-9.849422042473343,0 32.73499994259524,-9.849422042473343,0 32.73499994259524,-9.850255375803343,0 32.73416660926524,-9.850255375803343,0 32.73416660926524,-9.851088709133343,0 32.73333327593524,-9.851088709133343,0 32.73333327593524,-9.853588709123343,0 32.73249994260524,-9.853588709123343,0 32.73249994260524,-9.854422042453344,0 32.73166660927524,-9.854422042453344,0 32.73166660927524,-9.855255375783344,0 32.73249994260524,-9.855255375783344,0 32.73249994260524,-9.856922042443344,0 32.73166660927524,-9.856922042443344,0 32.73166660927524,-9.857755375773344,0 32.72999994261524,-9.857755375773344,0 32.72999994261524,-9.861088709093345,0 32.72833327595524,-9.861088709093345,0 32.72833327595524,-9.861922042423345,0 32.72749994262524,-9.861922042423345,0 32.72749994262524,-9.862755375753345,0 32.72833327595524,-9.862755375753345,0 32.72833327595524,-9.864422042413345,0 32.72916660928524,-9.864422042413345,0 32.72916660928524,-9.865255375743345,0 32.72999994261524,-9.865255375743345,0 32.72999994261524,-9.866922042403346,0 32.72916660928524,-9.866922042403346,0 32.72916660928524,-9.867755375733346,0 32.72999994261524,-9.867755375733346,0 32.72999994261524,-9.871088709053346,0 32.72916660928524,-9.871088709053346,0 32.72916660928524,-9.871922042383346,0 32.72833327595524,-9.871922042383346,0 32.72833327595524,-9.872755375713346,0 32.72749994262524,-9.872755375713346,0 32.72749994262524,-9.874422042373347,0 32.72666660929524,-9.874422042373347,0 32.72666660929524,-9.876088709033347,0 32.72583327596524,-9.876088709033347,0 32.72583327596524,-9.877755375693347,0 32.72499994263524,-9.877755375693347,0 32.72499994263524,-9.880255375683348,0 32.72416660930524,-9.880255375683348,0 32.72416660930524,-9.881088709013348,0 32.72333327597524,-9.881088709013348,0 32.72333327597524,-9.881922042343348,0 32.72249994264524,-9.881922042343348,0 32.72249994264524,-9.883588709003348,0 32.72333327597524,-9.883588709003348,0 32.72333327597524,-9.886088708993349,0 32.72416660930524,-9.886088708993349,0 32.72416660930524,-9.886922042323349,0 32.72499994263524,-9.886922042323349,0 32.72499994263524,-9.89358870896335,0 32.72333327597524,-9.89358870896335,0 32.72333327597524,-9.89442204229335,0 32.72166660931524,-9.89442204229335,0 32.72166660931524,-9.89525537562335,0 32.72083327598524,-9.89525537562335,0 32.72083327598524,-9.89608870895335,0 32.71999994265524,-9.89608870895335,0 32.71999994265524,-9.899422042273351,0 32.71833327599524,-9.899422042273351,0 32.71833327599524,-9.901088708933351,0 32.71916660932524,-9.901088708933351,0 32.71916660932524,-9.902755375593351,0 32.71999994265524,-9.902755375593351,0 32.71999994265524,-9.906088708913352,0 32.72083327598524,-9.906088708913352,0 32.72083327598524,-9.909422042233352,0 32.72166660931524,-9.909422042233352,0 32.72166660931524,-9.910255375563352,0 32.72249994264524,-9.910255375563352,0 32.72249994264524,-9.912755375553353,0 32.72333327597524,-9.912755375553353,0 32.72333327597524,-9.915255375543353,0 32.72416660930524,-9.915255375543353,0 32.72416660930524,-9.916088708873353,0 32.72333327597524,-9.916088708873353,0 32.72333327597524,-9.916922042203353,0 32.72166660931524,-9.916922042203353,0 32.72166660931524,-9.917755375533353,0 32.72083327598524,-9.917755375533353,0 32.72083327598524,-9.920255375523354,0 32.72166660931524,-9.920255375523354,0 32.72166660931524,-9.925255375503355,0 32.72249994264524,-9.925255375503355,0 32.72249994264524,-9.927755375493355,0 32.72333327597524,-9.927755375493355,0 32.72333327597524,-9.928588708823355,0 32.72416660930524,-9.928588708823355,0 32.72416660930524,-9.929422042153355,0 32.72499994263524,-9.929422042153355,0 32.72499994263524,-9.930255375483355,0 32.72833327595524,-9.930255375483355,0 32.72833327595524,-9.931922042143356,0 32.73083327594524,-9.931922042143356,0 32.73083327594524,-9.933588708803356,0 32.73166660927524,-9.933588708803356,0 32.73166660927524,-9.934422042133356,0 32.73416660926524,-9.934422042133356,0 32.73416660926524,-9.935255375463356,0 32.73499994259524,-9.935255375463356,0 32.73499994259524,-9.939422042113357,0 32.73416660926524,-9.939422042113357,0 32.73416660926524,-9.940255375443357,0 32.73499994259524,-9.940255375443357,0 32.73499994259524,-9.943588708763357,0 32.73583327592524,-9.943588708763357,0 32.73583327592524,-9.945255375423358,0 32.73666660925524,-9.945255375423358,0 32.73666660925524,-9.946088708753358,0 32.73749994258524,-9.946088708753358,0 32.73749994258524,-9.946922042083358,0 32.73833327591524,-9.946922042083358,0 32.73833327591524,-9.948588708743358,0 32.73916660924524,-9.948588708743358,0 32.73916660924524,-9.950255375403359,0 32.73833327591524,-9.950255375403359,0 32.73833327591524,-9.951922042063359,0 32.73916660924524,-9.951922042063359,0 32.73916660924524,-9.953588708723359,0 32.73999994257524,-9.953588708723359,0 32.73999994257524,-9.954422042053359,0 32.74083327590524,-9.954422042053359,0 32.74083327590524,-9.955255375383359,0 32.74166660923524,-9.955255375383359,0 32.74166660923524,-9.95775537537336,0 32.74083327590524,-9.95775537537336,0 32.74083327590524,-9.964422042013361,0 32.74166660923524,-9.964422042013361,0 32.74166660923524,-9.966088708673361,0 32.74083327590524,-9.966088708673361,0 32.74083327590524,-9.967755375333361,0 32.74166660923524,-9.967755375333361,0 32.74166660923524,-9.968588708663361,0 32.74249994256524,-9.968588708663361,0 32.74249994256524,-9.972755375313362,0 32.74166660923524,-9.972755375313362,0 32.74166660923524,-9.976088708633363,0 32.74249994256524,-9.976088708633363,0 32.74249994256524,-9.978588708623363,0 32.74166660923524,-9.978588708623363,0 32.74166660923524,-9.980255375283363,0 32.74249994256524,-9.980255375283363,0 32.74249994256524,-9.982755375273364,0 32.74333327589524,-9.982755375273364,0 32.74333327589524,-9.994422041893365,0 32.74249994256524,-9.994422041893365,0 32.74249994256524,-9.995255375223366,0 32.74166660923524,-9.995255375223366,0 32.74166660923524,-9.994422041893365,0 32.74083327590524,-9.994422041893365,0 32.74083327590524,-9.993588708563365,0 32.73999994257524,-9.993588708563365,0 32.73999994257524,-9.992755375233365,0 32.73583327592524,-9.992755375233365,0 32.73583327592524,-9.993588708563365,0 32.73333327593524,-9.993588708563365,0 32.73333327593524,-9.992755375233365,0 32.73249994260524,-9.992755375233365,0 32.73249994260524,-9.993588708563365,0 32.73083327594524,-9.993588708563365,0 32.73083327594524,-9.994422041893365,0 32.72999994261524,-9.994422041893365,0 32.72999994261524,-9.996088708553366,0 32.72916660928524,-9.996088708553366,0 32.72916660928524,-9.998588708543366,0 32.72999994261524,-9.998588708543366,0 32.72999994261524,-10.00358870852337,0 32.72916660928524,-10.00358870852337,0 32.72916660928524,-10.00692204184337,0 32.72833327595524,-10.00692204184337,0 32.72833327595524,-10.01025537516337,0 32.72749994262524,-10.01025537516337,0 32.72749994262524,-10.01192204182337,0 32.72666660929524,-10.01192204182337,0 32.72666660929524,-10.01692204180337,0 32.72583327596524,-10.01692204180337,0 32.72583327596524,-10.02192204178337,0 32.72666660929524,-10.02192204178337,0 32.72666660929524,-10.02358870844337,0 32.72583327596524,-10.02358870844337,0 32.72583327596524,-10.03025537508337,0 32.72666660929524,-10.03025537508337,0 32.72666660929524,-10.03108870841337,0 32.72583327596524,-10.03108870841337,0 32.72583327596524,-10.03358870840337,0 32.72666660929524,-10.03358870840337,0 32.72666660929524,-10.03692204172337,0 32.72749994262524,-10.03692204172337,0 32.72749994262524,-10.03858870838337,0 32.72666660929524,-10.03858870838337,0 32.72666660929524,-10.04275537503337,0 32.72583327596524,-10.04275537503337,0 32.72583327596524,-10.04858870834337,0 32.72833327595524,-10.04858870834337,0 32.72833327595524,-10.05108870833337,0 32.72749994262524,-10.05108870833337,0 32.72749994262524,-10.05358870832338,0 32.72666660929524,-10.05358870832338,0 32.72666660929524,-10.05608870831338,0 32.72583327596524,-10.05608870831338,0 32.72583327596524,-10.06275537495338,0 32.72666660929524,-10.06275537495338,0 32.72666660929524,-10.06442204161338,0 32.72583327596524,-10.06442204161338,0 32.72583327596524,-10.06525537494338,0 32.72499994263524,-10.06525537494338,0 32.72499994263524,-10.06692204160338,0 32.72416660930524,-10.06692204160338,0 32.72416660930524,-10.06858870826338,0 32.72333327597524,-10.06858870826338,0 32.72333327597524,-10.07108870825338,0 32.72249994264524,-10.07108870825338,0 32.72249994264524,-10.07358870824338,0 32.72166660931524,-10.07358870824338,0 32.72166660931524,-10.07525537490338,0 32.72083327598524,-10.07525537490338,0 32.72083327598524,-10.07775537489338,0 32.71999994265524,-10.07775537489338,0 32.71999994265524,-10.07942204155338,0 32.71916660932524,-10.07942204155338,0 32.71916660932524,-10.08192204154338,0 32.71833327599524,-10.08192204154338,0 32.71833327599524,-10.08442204153338,0 32.71749994266524,-10.08442204153338,0 32.71749994266524,-10.08692204152338,0 32.71833327599524,-10.08692204152338,0 32.71833327599524,-10.09025537484338,0 32.71749994266524,-10.09025537484338,0 32.71749994266524,-10.09275537483338,0 32.71666660933524,-10.09275537483338,0 32.71666660933524,-10.09442204149338,0 32.71583327600524,-10.09442204149338,0 32.71583327600524,-10.09525537482338,0 32.71499994267523,-10.09525537482338,0 32.71499994267523,-10.09608870815338,0 32.71416660934523,-10.09608870815338,0 32.71416660934523,-10.09775537481338,0 32.71333327601523,-10.09775537481338,0 32.71333327601523,-10.09858870814338,0 32.71166660935523,-10.09858870814338,0 32.71166660935523,-10.10025537480338,0 32.71083327602523,-10.10025537480338,0 32.71083327602523,-10.10275537479338,0 32.70999994269523,-10.10275537479338,0 32.70999994269523,-10.10442204145338,0 32.70916660936523,-10.10442204145338,0 32.70916660936523,-10.10608870811338,0 32.70833327603523,-10.10608870811338,0 32.70833327603523,-10.10692204144338,0 32.70749994270523,-10.10692204144338,0 32.70749994270523,-10.10775537477338,0 32.70666660937523,-10.10775537477338,0 32.70666660937523,-10.10942204143338,0 32.70583327604523,-10.10942204143338,0 32.70583327604523,-10.11108870809338,0 32.70499994271523,-10.11108870809338,0 32.70499994271523,-10.11358870808338,0 32.70416660938523,-10.11358870808338,0 32.70416660938523,-10.11525537474338,0 32.70333327605523,-10.11525537474338,0 32.70333327605523,-10.11692204140338,0 32.70249994272523,-10.11692204140338,0 32.70249994272523,-10.11775537473339,0 32.70083327606523,-10.11775537473339,0 32.70083327606523,-10.11942204139339,0 32.69999994273523,-10.11942204139339,0 32.69999994273523,-10.12108870805339,0 32.69916660940523,-10.12108870805339,0 32.69916660940523,-10.12192204138339,0 32.69833327607523,-10.12192204138339,0 32.69833327607523,-10.12358870804339,0 32.69666660941523,-10.12358870804339,0 32.69666660941523,-10.12442204137339,0 32.69583327608523,-10.12442204137339,0 32.69583327608523,-10.12692204136339,0 32.69499994275523,-10.12692204136339,0 32.69499994275523,-10.12775537469339,0 32.69249994276523,-10.12775537469339,0 32.69249994276523,-10.12858870802339,0 32.69166660943523,-10.12858870802339,0 32.69166660943523,-10.12942204135339,0 32.68833327611523,-10.12942204135339,0 32.68833327611523,-10.13025537468339,0 32.68666660945523,-10.13025537468339,0 32.68666660945523,-10.13192204134339,0 32.68499994279523,-10.13192204134339,0 32.68499994279523,-10.13275537467339,0 32.68416660946523,-10.13275537467339,0 32.68416660946523,-10.13358870800339,0 32.68333327613523,-10.13358870800339,0 32.68333327613523,-10.13442204133339,0 32.68166660947523,-10.13442204133339,0 32.68166660947523,-10.13525537466339,0 32.67916660948523,-10.13525537466339,0 32.67916660948523,-10.13692204132339,0 32.67833327615523,-10.13692204132339,0 32.67833327615523,-10.13775537465339,0 32.67749994282523,-10.13775537465339,0 32.67749994282523,-10.13942204131339,0 32.67666660949523,-10.13942204131339,0 32.67666660949523,-10.14275537463339,0 32.67583327616523,-10.14275537463339,0 32.67583327616523,-10.14358870796339,0 32.67416660950523,-10.14358870796339,0 32.67416660950523,-10.14608870795339,0 32.67333327617523,-10.14608870795339,0 32.67333327617523,-10.15025537460339,0 32.67249994284523,-10.15025537460339,0 32.67249994284523,-10.15192204126339,0 32.67166660951523,-10.15192204126339,0 32.67166660951523,-10.15275537459339,0 32.66833327619523,-10.15275537459339,0 32.66833327619523,-10.15358870792339,0 32.66749994286523,-10.15358870792339,0 32.66749994286523,-10.15525537458339,0 32.66666660953523,-10.15525537458339,0 32.66666660953523,-10.15692204124339,0 32.66749994286523,-10.15692204124339,0 32.66749994286523,-10.15858870790339,0 32.66666660953523,-10.15858870790339,0 32.66666660953523,-10.15942204123339,0 32.66749994286523,-10.15942204123339,0 32.66749994286523,-10.16025537456339,0 32.66666660953523,-10.16025537456339,0 32.66666660953523,-10.16192204122339,0 32.66499994287523,-10.16192204122339,0 32.66499994287523,-10.16275537455339,0 32.66416660954523,-10.16275537455339,0 32.66416660954523,-10.16608870787339,0 32.66333327621523,-10.16608870787339,0 32.66333327621523,-10.16692204120339,0 32.66166660955523,-10.16692204120339,0 32.66166660955523,-10.16858870786339,0 32.66083327622523,-10.16858870786339,0 32.66083327622523,-10.17025537452339,0 32.65916660956523,-10.17025537452339,0 32.65916660956523,-10.17275537451339,0 32.65833327623523,-10.17275537451339,0 32.65833327623523,-10.17525537450339,0 32.65749994290523,-10.17525537450339,0 32.65749994290523,-10.17608870783339,0 32.65666660957523,-10.17608870783339,0 32.65666660957523,-10.17692204116339,0 32.65583327624523,-10.17692204116339,0 32.65583327624523,-10.17858870782339,0 32.65499994291523,-10.17858870782339,0 32.65499994291523,-10.17942204115339,0 32.65416660958523,-10.17942204115339,0 32.65416660958523,-10.18025537448339,0 32.65333327625523,-10.18025537448339,0 32.65333327625523,-10.1819220411434,0 32.65249994292523,-10.1819220411434,0 32.65249994292523,-10.1827553744734,0 32.65166660959523,-10.1827553744734,0 32.65166660959523,-10.1835887078034,0 32.65083327626522,-10.1835887078034,0 32.65083327626522,-10.1844220411334,0 32.64999994293522,-10.1844220411334,0 32.64999994293522,-10.1877553744534,0 32.64916660960522,-10.1877553744534,0 32.64916660960522,-10.1902553744434,0 32.64749994294522,-10.1902553744434,0 32.64749994294522,-10.1910887077734,0 32.64666660961522,-10.1910887077734,0 32.64666660961522,-10.1919220411034,0 32.64499994295522,-10.1919220411034,0 32.64499994295522,-10.1927553744334,0 32.64416660962522,-10.1927553744334,0 32.64416660962522,-10.1944220410934,0 32.64249994296522,-10.1944220410934,0 32.64249994296522,-10.1952553744234,0 32.64166660963522,-10.1952553744234,0 32.64166660963522,-10.1977553744134,0 32.63916660964522,-10.1977553744134,0 32.63916660964522,-10.1985887077434,0 32.63749994298522,-10.1985887077434,0 32.63749994298522,-10.1994220410734,0 32.63499994299522,-10.1994220410734,0 32.63499994299522,-10.1985887077434,0 32.63166660967522,-10.1985887077434,0 32.63166660967522,-10.1977553744134,0 32.63083327634522,-10.1977553744134,0 32.63083327634522,-10.1969220410834,0 32.62999994301522,-10.1969220410834,0 32.62999994301522,-10.1977553744134,0 32.62749994302522,-10.1977553744134,0 32.62749994302522,-10.1969220410834,0 32.62666660969522,-10.1969220410834,0 32.62666660969522,-10.1960887077534,0 32.62499994303522,-10.1960887077534,0 32.62499994303522,-10.1969220410834,0 32.62333327637522,-10.1969220410834,0 32.62333327637522,-10.1960887077534,0 32.62249994304522,-10.1960887077534,0 32.62249994304522,-10.1952553744234,0 32.62166660971522,-10.1952553744234,0 32.62166660971522,-10.1944220410934,0 32.61916660972522,-10.1944220410934,0 32.61916660972522,-10.1935887077634,0 32.61749994306522,-10.1935887077634,0 32.61749994306522,-10.1944220410934,0 32.61666660973522,-10.1944220410934,0 32.61666660973522,-10.1952553744234,0 32.61499994307522,-10.1952553744234,0 32.61499994307522,-10.1944220410934,0 32.61416660974522,-10.1944220410934,0 32.61416660974522,-10.1935887077634,0 32.61166660975522,-10.1935887077634,0 32.61166660975522,-10.1927553744334,0 32.60999994309522,-10.1927553744334,0 32.60999994309522,-10.1935887077634,0 32.60666660977522,-10.1935887077634,0 32.60666660977522,-10.1944220410934,0 32.60333327645522,-10.1944220410934,0 32.60333327645522,-10.1952553744234,0 32.59916660980522,-10.1952553744234,0 32.59916660980522,-10.1960887077534,0 32.59583327648522,-10.1960887077534,0 32.59583327648522,-10.1969220410834,0 32.59416660982522,-10.1969220410834,0 32.59416660982522,-10.1977553744134,0 32.59249994316522,-10.1977553744134,0 32.59249994316522,-10.1994220410734,0 32.59333327649522,-10.1994220410734,0 32.59333327649522,-10.2010887077334,0 32.59416660982522,-10.2010887077334,0 32.59416660982522,-10.2044220410534,0 32.59499994315522,-10.2044220410534,0 32.59499994315522,-10.2052553743834,0 32.59583327648522,-10.2052553743834,0 32.59583327648522,-10.2069220410434,0 32.59666660981522,-10.2069220410434,0 32.59666660981522,-10.2102553743634,0 32.59583327648522,-10.2102553743634,0 32.59583327648522,-10.2135887076834,0 32.59499994315522,-10.2135887076834,0 32.59499994315522,-10.2144220410134,0 32.59416660982522,-10.2144220410134,0 32.59416660982522,-10.2152553743434,0 32.59499994315522,-10.2152553743434,0 32.59499994315522,-10.2160887076734,0 32.59583327648522,-10.2160887076734,0 32.59583327648522,-10.2177553743334,0 32.59499994315522,-10.2177553743334,0 32.59499994315522,-10.2194220409934,0 32.59416660982522,-10.2194220409934,0 32.59416660982522,-10.2202553743234,0 32.59333327649522,-10.2202553743234,0 32.59333327649522,-10.2219220409834,0 32.59166660983522,-10.2219220409834,0 32.59166660983522,-10.2319220409434,0 32.59083327650522,-10.2319220409434,0 32.59083327650522,-10.2327553742734,0 32.58999994317522,-10.2327553742734,0 32.58999994317522,-10.2335887076034,0 32.58916660984522,-10.2335887076034,0 32.58916660984522,-10.2344220409334,0 32.58833327651522,-10.2344220409334,0 32.58833327651522,-10.2360887075934,0 32.58749994318522,-10.2360887075934,0 32.58749994318522,-10.2377553742534,0 32.58666660985521,-10.2377553742534,0 32.58666660985521,-10.2385887075834,0 32.58583327652521,-10.2385887075834,0 32.58583327652521,-10.2402553742434,0 32.58499994319521,-10.2402553742434,0 32.58499994319521,-10.2435887075634,0 32.58583327652521,-10.2435887075634,0 32.58583327652521,-10.2452553742234,0 32.58666660985521,-10.2452553742234,0 32.58666660985521,-10.24692204088341,0 32.58749994318522,-10.24692204088341,0 32.58749994318522,-10.24775537421341,0 32.58833327651522,-10.24775537421341,0 32.58833327651522,-10.24858870754341,0 32.58916660984522,-10.24858870754341,0 32.58916660984522,-10.24942204087341,0 32.58999994317522,-10.24942204087341,0 32.58999994317522,-10.25108870753341,0 32.59166660983522,-10.25108870753341,0 32.59166660983522,-10.25358870752341,0 32.59249994316522,-10.25358870752341,0 32.59249994316522,-10.25525537418341,0 32.59333327649522,-10.25525537418341,0 32.59333327649522,-10.25692204084341,0 32.59249994316522,-10.25692204084341,0 32.59249994316522,-10.25775537417341,0 32.59333327649522,-10.25775537417341,0 32.59333327649522,-10.25942204083341,0 32.59416660982522,-10.25942204083341,0 32.59416660982522,-10.26025537416341,0 32.59499994315522,-10.26025537416341,0 32.59499994315522,-10.26108870749341,0 32.59583327648522,-10.26108870749341,0 32.59583327648522,-10.26192204082341,0 32.59666660981522,-10.26192204082341,0 32.59666660981522,-10.26275537415341,0 32.59749994314522,-10.26275537415341,0 32.59749994314522,-10.26358870748341,0 32.59833327647522,-10.26358870748341,0 32.59833327647522,-10.26525537414341,0 32.59749994314522,-10.26525537414341,0 32.59749994314522,-10.26692204080341,0 32.59666660981522,-10.26692204080341,0 32.59666660981522,-10.26775537413341,0 32.59583327648522,-10.26775537413341,0 32.59583327648522,-10.26858870746341,0 32.59499994315522,-10.26858870746341,0 32.59499994315522,-10.27025537412341,0 32.59166660983522,-10.27025537412341,0 32.59166660983522,-10.27358870744341,0 32.59083327650522,-10.27358870744341,0 32.59083327650522,-10.27525537410341,0 32.58916660984522,-10.27525537410341,0 32.58916660984522,-10.27692204076341,0 32.58833327651522,-10.27692204076341,0 32.58833327651522,-10.27775537409341,0 32.58749994318522,-10.27775537409341,0 32.58749994318522,-10.27858870742341,0 32.58583327652521,-10.27858870742341,0 32.58583327652521,-10.27942204075341,0 32.58499994319521,-10.27942204075341,0 32.58499994319521,-10.28025537408341,0 32.58416660986521,-10.28025537408341,0 32.58416660986521,-10.28275537407341,0 32.58333327653521,-10.28275537407341,0 32.58333327653521,-10.28692204072341,0 32.58249994320521,-10.28692204072341,0 32.58249994320521,-10.29025537404341,0 32.58166660987521,-10.29025537404341,0 32.58166660987521,-10.29192204070341,0 32.58083327654521,-10.29192204070341,0 32.58083327654521,-10.29275537403341,0 32.57999994321521,-10.29275537403341,0 32.57999994321521,-10.29692204068341,0 32.57916660988521,-10.29692204068341,0 32.57916660988521,-10.29775537401341,0 32.57833327655521,-10.29775537401341,0 32.57833327655521,-10.29858870734341,0 32.57749994322521,-10.29858870734341,0 32.57749994322521,-10.30192204066341,0 32.57666660989521,-10.30192204066341,0 32.57666660989521,-10.30358870732341,0 32.57583327656521,-10.30358870732341,0 32.57583327656521,-10.30692204064341,0 32.57499994323521,-10.30692204064341,0 32.57499994323521,-10.30775537397341,0 32.57333327657521,-10.30775537397341,0 32.57333327657521,-10.30858870730341,0 32.57249994324521,-10.30858870730341,0 32.57249994324521,-10.30942204063341,0 32.57166660991521,-10.30942204063341,0 32.57166660991521,-10.31108870729342,0 32.57083327658521,-10.31108870729342,0 32.57083327658521,-10.31275537395342,0 32.56999994325521,-10.31275537395342,0 32.56999994325521,-10.31442204061342,0 32.56916660992521,-10.31442204061342,0 32.56916660992521,-10.31525537394342,0 32.56833327659521,-10.31525537394342,0 32.56833327659521,-10.31608870727342,0 32.56749994326521,-10.31608870727342,0 32.56749994326521,-10.31775537393342,0 32.56666660993521,-10.31775537393342,0 32.56666660993521,-10.31858870726342,0 32.56583327660521,-10.31858870726342,0 32.56583327660521,-10.31942204059342,0 32.56499994327521,-10.31942204059342,0 32.56499994327521,-10.32025537392342,0 32.56416660994521,-10.32025537392342,0 32.56416660994521,-10.32108870725342,0 32.56333327661521,-10.32108870725342,0 32.56333327661521,-10.33025537388342,0 32.56416660994521,-10.33025537388342,0 32.56416660994521,-10.33108870721342,0 32.56499994327521,-10.33108870721342,0 32.56499994327521,-10.33192204054342,0 32.56583327660521,-10.33192204054342,0 32.56583327660521,-10.33275537387342,0 32.56666660993521,-10.33275537387342,0 32.56666660993521,-10.33358870720342,0 32.56749994326521,-10.33358870720342,0 32.56749994326521,-10.33442204053342,0 32.56833327659521,-10.33442204053342,0 32.56833327659521,-10.33525537386342,0 32.56916660992521,-10.33525537386342,0 32.56916660992521,-10.33692204052342,0 32.56999994325521,-10.33692204052342,0 32.56999994325521,-10.33775537385342,0 32.57083327658521,-10.33775537385342,0 32.57083327658521,-10.33858870718342,0 32.57166660991521,-10.33858870718342,0 32.57166660991521,-10.33775537385342,0 32.57249994324521,-10.33775537385342,0 32.57249994324521,-10.33942204051342,0 32.57333327657521,-10.33942204051342,0 32.57333327657521,-10.34108870717342,0 32.57249994324521,-10.34108870717342,0 32.57249994324521,-10.34358870716342,0 32.57166660991521,-10.34358870716342,0 32.57166660991521,-10.34442204049342,0 32.57249994324521,-10.34442204049342,0 32.57249994324521,-10.34608870715342,0 32.57166660991521,-10.34608870715342,0 32.57166660991521,-10.34775537381342,0 32.57249994324521,-10.34775537381342,0 32.57249994324521,-10.34858870714342,0 32.57166660991521,-10.34858870714342,0 32.57166660991521,-10.34942204047342,0 32.56749994326521,-10.34942204047342,0 32.56749994326521,-10.35025537380342,0 32.56666660993521,-10.35025537380342,0 32.56666660993521,-10.35108870713342,0 32.56583327660521,-10.35108870713342,0 32.56583327660521,-10.35192204046342,0 32.56499994327521,-10.35192204046342,0 32.56499994327521,-10.35275537379342,0 32.56416660994521,-10.35275537379342,0 32.56416660994521,-10.35358870712342,0 32.56166660995521,-10.35358870712342,0 32.56166660995521,-10.35275537379342,0 32.55916660996521,-10.35275537379342,0 32.55916660996521,-10.35192204046342,0 32.55583327664521,-10.35192204046342,0 32.55583327664521,-10.35275537379342,0 32.55416660998521,-10.35275537379342,0 32.55416660998521,-10.35358870712342,0 32.55249994332521,-10.35358870712342,0 32.55249994332521,-10.35442204045342,0 32.55166660999521,-10.35442204045342,0 32.55166660999521,-10.35525537378342,0 32.55083327666521,-10.35525537378342,0 32.55083327666521,-10.35608870711342,0 32.54999994333521,-10.35608870711342,0 32.54999994333521,-10.35692204044342,0 32.54916661000521,-10.35692204044342,0 32.54916661000521,-10.35775537377342,0 32.54833327667521,-10.35775537377342,0 32.54833327667521,-10.36025537376342,0 32.54749994334521,-10.36025537376342,0 32.54749994334521,-10.36442204041342,0 32.54666661001521,-10.36442204041342,0 32.54666661001521,-10.36608870707342,0 32.54583327668521,-10.36608870707342,0 32.54583327668521,-10.36858870706342,0 32.54499994335521,-10.36858870706342,0 32.54499994335521,-10.37025537372342,0 32.54416661002521,-10.37025537372342,0 32.54416661002521,-10.37192204038342,0 32.54333327669521,-10.37192204038342,0 32.54333327669521,-10.37442204037343,0 32.54249994336521,-10.37442204037343,0 32.54249994336521,-10.37692204036343,0 32.54166661003521,-10.37692204036343,0 32.54166661003521,-10.37775537369343,0 32.54083327670521,-10.37775537369343,0 32.54083327670521,-10.38025537368343,0 32.53999994337521,-10.38025537368343,0 32.53999994337521,-10.38108870701343,0 32.53916661004521,-10.38108870701343,0 32.53916661004521,-10.38192204034343,0 32.53833327671521,-10.38192204034343,0 32.53833327671521,-10.38358870700343,0 32.53749994338521,-10.38358870700343,0 32.53749994338521,-10.38525537366343,0 32.53666661005521,-10.38525537366343,0 32.53666661005521,-10.39025537364343,0 32.53583327672521,-10.39025537364343,0 32.53583327672521,-10.39275537363343,0 32.53499994339521,-10.39275537363343,0 32.53499994339521,-10.39525537362343,0 32.53416661006521,-10.39525537362343,0 32.53416661006521,-10.39775537361343,0 32.53333327673521,-10.39775537361343,0 32.53333327673521,-10.40192204026343,0 32.53249994340521,-10.40192204026343,0 32.53249994340521,-10.40442204025343,0 32.53166661007521,-10.40442204025343,0 32.53166661007521,-10.40608870691343,0 32.53083327674521,-10.40608870691343,0 32.53083327674521,-10.40858870690343,0 32.52999994341521,-10.40858870690343,0 32.52999994341521,-10.41025537356343,0 32.52916661008521,-10.41025537356343,0 32.52916661008521,-10.41192204022343,0 32.52833327675521,-10.41192204022343,0 32.52833327675521,-10.41358870688343,0 32.52749994342521,-10.41358870688343,0 32.52749994342521,-10.41442204021343,0 32.52666661009521,-10.41442204021343,0 32.52666661009521,-10.41525537354343,0 32.52583327676521,-10.41525537354343,0 32.52583327676521,-10.41608870687343,0 32.52416661010521,-10.41608870687343,0 32.52416661010521,-10.41692204020343,0 32.52499994343521,-10.41692204020343,0 32.52499994343521,-10.41942204019343,0 32.52416661010521,-10.41942204019343,0 32.52416661010521,-10.42025537352343,0 32.52333327677521,-10.42025537352343,0 32.52333327677521,-10.42192204018343,0 32.5224999434452,-10.42192204018343,0 32.5224999434452,-10.42275537351343,0 32.5216666101152,-10.42275537351343,0 32.5216666101152,-10.42442204017343,0 32.5208332767852,-10.42442204017343,0 32.5208332767852,-10.42525537350343,0 32.5199999434552,-10.42525537350343,0 32.5199999434552,-10.42608870683343,0 32.5191666101252,-10.42608870683343,0 32.5191666101252,-10.42775537349343,0 32.5183332767952,-10.42775537349343,0 32.5183332767952,-10.42858870682343,0 32.5174999434652,-10.42858870682343,0 32.5174999434652,-10.43025537348343,0 32.5166666101352,-10.43025537348343,0 32.5166666101352,-10.43108870681343,0 32.5158332768052,-10.43108870681343,0 32.5158332768052,-10.43192204014343,0 32.5149999434752,-10.43192204014343,0 32.5149999434752,-10.43275537347343,0 32.5141666101452,-10.43275537347343,0 32.5141666101452,-10.43358870680343,0 32.5133332768152,-10.43358870680343,0 32.5133332768152,-10.43442204013343,0 32.5124999434852,-10.43442204013343,0 32.5124999434852,-10.43525537346343,0 32.5116666101552,-10.43525537346343,0 32.5116666101552,-10.43608870679343,0 32.5108332768252,-10.43608870679343,0 32.5108332768252,-10.43692204012343,0 32.5099999434952,-10.43692204012343,0 32.5099999434952,-10.43775537345344,0 32.5091666101652,-10.43775537345344,0 32.5091666101652,-10.43942204011344,0 32.5083332768352,-10.43942204011344,0 32.5083332768352,-10.44025537344344,0 32.5074999435052,-10.44025537344344,0 32.5074999435052,-10.44108870677344,0 32.5066666101752,-10.44108870677344,0 32.5066666101752,-10.44192204010344,0 32.5058332768452,-10.44192204010344,0 32.5058332768452,-10.44275537343344,0 32.5049999435152,-10.44275537343344,0 32.5049999435152,-10.44358870676344,0 32.5041666101852,-10.44358870676344,0 32.5041666101852,-10.44525537342344,0 32.5033332768552,-10.44525537342344,0 32.5033332768552,-10.44608870675344,0 32.5024999435252,-10.44608870675344,0 32.5024999435252,-10.44775537341344,0 32.5016666101952,-10.44775537341344,0 32.5016666101952,-10.44858870674344,0 32.5008332768652,-10.44858870674344,0 32.5008332768652,-10.44942204007344,0 32.4999999435352,-10.44942204007344,0 32.4999999435352,-10.45108870673344,0 32.4991666102052,-10.45108870673344,0 32.4991666102052,-10.45192204006344,0 32.4983332768752,-10.45192204006344,0 32.4983332768752,-10.45275537339344,0 32.4974999435452,-10.45275537339344,0 32.4974999435452,-10.45358870672344,0 32.4966666102152,-10.45358870672344,0 32.4966666102152,-10.45442204005344,0 32.4958332768852,-10.45442204005344,0 32.4958332768852,-10.45358870672344,0 32.4933332768952,-10.45358870672344,0 32.4933332768952,-10.45442204005344,0 32.4924999435652,-10.45442204005344,0 32.4924999435652,-10.45525537338344,0 32.4916666102352,-10.45525537338344,0 32.4916666102352,-10.45608870671344,0 32.4908332769052,-10.45608870671344,0 32.4908332769052,-10.45692204004344,0 32.4899999435752,-10.45692204004344,0 32.4899999435752,-10.45775537337344,0 32.4891666102452,-10.45775537337344,0 32.4891666102452,-10.45942204003344,0 32.4874999435852,-10.45942204003344,0 32.4874999435852,-10.46025537336344,0 32.4866666102552,-10.46025537336344,0 32.4866666102552,-10.46108870669344,0 32.4858332769252,-10.46108870669344,0 32.4858332769252,-10.46192204002344,0 32.4849999435952,-10.46192204002344,0 32.4849999435952,-10.46275537335344,0 32.4833332769352,-10.46275537335344,0 32.4833332769352,-10.46442204001344,0 32.4816666102752,-10.46442204001344,0 32.4816666102752,-10.46608870667344,0 32.4799999436152,-10.46608870667344,0 32.4799999436152,-10.46692204000344,0 32.4791666102852,-10.46692204000344,0 32.4791666102852,-10.46775537333344,0 32.4774999436252,-10.46775537333344,0 32.4774999436252,-10.46942203999344,0 32.4766666102952,-10.46942203999344,0 32.4766666102952,-10.47192203998344,0 32.4758332769652,-10.47192203998344,0 32.4758332769652,-10.47358870664344,0 32.4749999436352,-10.47358870664344,0 32.4749999436352,-10.47442203997344,0 32.4699999436552,-10.47442203997344,0 32.4699999436552,-10.47358870664344,0 32.4691666103252,-10.47358870664344,0 32.4691666103252,-10.47275537331344,0 32.4674999436652,-10.47275537331344,0 32.4674999436652,-10.47192203998344,0 32.4658332770052,-10.47192203998344,0 32.4658332770052,-10.47108870665344,0 32.4633332770152,-10.47108870665344,0 32.4633332770152,-10.47025537332344,0 32.45749994370519,-10.47025537332344,0 32.45749994370519,-10.46942203999344,0 32.45583327704519,-10.46942203999344,0 32.45583327704519,-10.47025537332344,0 32.45166661039519,-10.47025537332344,0 32.45166661039519,-10.47108870665344,0 32.44833327707519,-10.47108870665344,0 32.44833327707519,-10.47192203998344,0 32.44583327708519,-10.47192203998344,0 32.44583327708519,-10.47108870665344,0 32.44333327709519,-10.47108870665344,0 32.44333327709519,-10.47192203998344,0 32.44166661043519,-10.47192203998344,0 32.44166661043519,-10.47275537331344,0 32.44083327710519,-10.47275537331344,0 32.44083327710519,-10.47358870664344,0 32.43999994377519,-10.47358870664344,0 32.43999994377519,-10.47442203997344,0 32.43583327712519,-10.47442203997344,0 32.43583327712519,-10.47358870664344,0 32.43333327713519,-10.47358870664344,0 32.43333327713519,-10.47275537331344,0 32.43166661047519,-10.47275537331344,0 32.43166661047519,-10.47358870664344,0 32.42999994381519,-10.47358870664344,0 32.42999994381519,-10.47442203997344,0 32.42833327715519,-10.47442203997344,0 32.42833327715519,-10.47525537330344,0 32.42749994382519,-10.47525537330344,0 32.42749994382519,-10.47608870663344,0 32.42666661049519,-10.47608870663344,0 32.42666661049519,-10.47775537329344,0 32.42583327716519,-10.47775537329344,0 32.42583327716519,-10.47942203995344,0 32.42416661050519,-10.47942203995344,0 32.42416661050519,-10.48025537328344,0 32.42249994384519,-10.48025537328344,0 32.42249994384519,-10.48192203994344,0 32.42166661051519,-10.48192203994344,0 32.42166661051519,-10.48442203993344,0 32.42249994384519,-10.48442203993344,0 32.42249994384519,-10.48775537325344,0 32.42333327717519,-10.48775537325344,0 32.42333327717519,-10.48942203991344,0 32.42416661050519,-10.48942203991344,0 32.42416661050519,-10.49192203990344,0 32.42499994383519,-10.49192203990344,0 32.42499994383519,-10.49525537322344,0 32.42666661049519,-10.49525537322344,0 32.42666661049519,-10.49608870655344,0 32.42749994382519,-10.49608870655344,0 32.42749994382519,-10.50108870653344,0 32.42916661048519,-10.50108870653344,0 32.42916661048519,-10.50192203986345,0 32.42833327715519,-10.50192203986345,0 32.42833327715519,-10.50358870652345,0 32.42749994382519,-10.50358870652345,0 32.42749994382519,-10.50442203985345,0 32.42583327716519,-10.50442203985345,0 32.42583327716519,-10.50775537317345,0 32.42499994383519,-10.50775537317345,0 32.42499994383519,-10.51275537315345,0 32.42583327716519,-10.51275537315345,0 32.42583327716519,-10.51358870648345,0 32.42666661049519,-10.51358870648345,0 32.42666661049519,-10.51442203981345,0 32.42499994383519,-10.51442203981345,0 32.42499994383519,-10.51525537314345,0 32.42333327717519,-10.51525537314345,0 32.42333327717519,-10.51775537313345,0 32.42249994384519,-10.51775537313345,0 32.42249994384519,-10.51692203980345,0 32.41999994385519,-10.51692203980345,0 32.41999994385519,-10.52025537312345,0 32.41916661052519,-10.52025537312345,0 32.41916661052519,-10.52108870645345,0 32.41833327719519,-10.52108870645345,0 32.41833327719519,-10.52192203978345,0 32.41749994386519,-10.52192203978345,0 32.41749994386519,-10.52358870644345,0 32.41666661053519,-10.52358870644345,0 32.41666661053519,-10.52442203977345,0 32.41583327720519,-10.52442203977345,0 32.41583327720519,-10.52608870643345,0 32.41416661054519,-10.52608870643345,0 32.41416661054519,-10.52692203976345,0 32.41333327721519,-10.52692203976345,0 32.41333327721519,-10.52775537309345,0 32.41249994388519,-10.52775537309345,0 32.41249994388519,-10.52608870643345,0 32.41166661055519,-10.52608870643345,0 32.41166661055519,-10.52525537310345,0 32.41083327722519,-10.52525537310345,0 32.41083327722519,-10.52442203977345,0 32.40833327723519,-10.52442203977345,0 32.40833327723519,-10.52608870643345,0 32.40749994390519,-10.52608870643345,0 32.40749994390519,-10.52525537310345,0 32.40583327724519,-10.52525537310345,0 32.40583327724519,-10.52608870643345,0 32.40499994391519,-10.52608870643345,0 32.40499994391519,-10.52692203976345,0 32.40416661058519,-10.52692203976345,0 32.40416661058519,-10.53025537308345,0 32.40333327725519,-10.53025537308345,0 32.40333327725519,-10.53108870641345,0 32.40083327726519,-10.53108870641345,0 32.40083327726519,-10.53192203974345,0 32.39999994393519,-10.53192203974345,0 32.39999994393519,-10.53275537307345,0 32.39916661060519,-10.53275537307345,0 32.39916661060519,-10.53358870640345,0 32.39749994394519,-10.53358870640345,0 32.39749994394519,-10.53442203973345,0 32.39666661061519,-10.53442203973345,0 32.39666661061519,-10.53525537306345,0 32.39499994395519,-10.53525537306345,0 32.39499994395519,-10.53608870639345,0 32.39333327729518,-10.53608870639345,0 32.39333327729518,-10.53692203972345,0 32.39166661063518,-10.53692203972345,0 32.39166661063518,-10.53775537305345,0 32.38833327731518,-10.53775537305345,0 32.38833327731518,-10.53858870638345,0 32.38666661065518,-10.53858870638345,0 32.38666661065518,-10.53942203971345,0 32.38416661066518,-10.53942203971345,0 32.38416661066518,-10.54025537304345,0 32.38083327734518,-10.54025537304345,0 32.38083327734518,-10.54108870637345,0 32.37583327736518,-10.54108870637345,0 32.37583327736518,-10.54192203970345,0 32.37416661070518,-10.54192203970345,0 32.37416661070518,-10.54275537303345,0 32.37249994404518,-10.54275537303345,0 32.37249994404518,-10.54608870635345,0 32.37333327737518,-10.54608870635345,0 32.37333327737518,-10.55608870631345,0 32.37416661070518,-10.55608870631345,0 32.37416661070518,-10.55942203963345,0 32.37499994403518,-10.55942203963345,0 32.37499994403518,-10.56025537296345,0 32.37583327736518,-10.56025537296345,0 32.37583327736518,-10.56108870629345,0 32.37666661069518,-10.56108870629345,0 32.37666661069518,-10.56192203962345,0 32.37749994402518,-10.56192203962345,0 32.37749994402518,-10.56275537295345,0 32.37916661068518,-10.56275537295345,0 32.37916661068518,-10.56525537294345,0 32.37833327735518,-10.56525537294345,0 32.37833327735518,-10.56692203960346,0 32.37749994402518,-10.56692203960346,0 32.37749994402518,-10.56858870626346,0 32.37666661069518,-10.56858870626346,0 32.37666661069518,-10.56942203959346,0 32.37583327736518,-10.56942203959346,0 32.37583327736518,-10.57025537292346,0 32.37499994403518,-10.57025537292346,0 32.37499994403518,-10.57108870625346,0 32.37416661070518,-10.57108870625346,0 32.37416661070518,-10.57192203958346,0 32.37333327737518,-10.57192203958346,0 32.37333327737518,-10.57275537291346,0 32.37249994404518,-10.57275537291346,0 32.37249994404518,-10.57358870624346,0 32.37166661071518,-10.57358870624346,0 32.37166661071518,-10.57442203957346,0 32.37083327738518,-10.57442203957346,0 32.37083327738518,-10.57525537290346,0 32.36999994405518,-10.57525537290346,0 32.36999994405518,-10.57608870623346,0 32.36916661072518,-10.57608870623346,0 32.36916661072518,-10.57692203956346,0 32.36666661073518,-10.57692203956346,0 32.36666661073518,-10.57775537289346,0 32.36583327740518,-10.57775537289346,0 32.36583327740518,-10.57858870622346,0 32.36499994407518,-10.57858870622346,0 32.36499994407518,-10.57942203955346,0 32.36416661074518,-10.57942203955346,0 32.36416661074518,-10.58025537288346,0 32.36333327741518,-10.58025537288346,0 32.36333327741518,-10.58108870621346,0 32.36249994408518,-10.58108870621346,0 32.36249994408518,-10.58192203954346,0 32.36166661075518,-10.58192203954346,0 32.36166661075518,-10.58275537287346,0 32.35999994409518,-10.58275537287346,0 32.35999994409518,-10.58358870620346,0 32.35833327743518,-10.58358870620346,0 32.35833327743518,-10.58442203953346,0 32.35749994410518,-10.58442203953346,0 32.35749994410518,-10.58525537286346,0 32.35666661077518,-10.58525537286346,0 32.35666661077518,-10.58608870619346,0 32.35499994411518,-10.58608870619346,0 32.35499994411518,-10.58692203952346,0 32.35416661078518,-10.58692203952346,0 32.35416661078518,-10.58775537285346,0 32.35333327745518,-10.58775537285346,0 32.35333327745518,-10.59358870616346,0 32.35249994412518,-10.59358870616346,0 32.35249994412518,-10.59442203949346,0 32.35166661079518,-10.59442203949346,0 32.35166661079518,-10.59525537282346,0 32.35083327746518,-10.59525537282346,0 32.35083327746518,-10.59692203948346,0 32.34999994413518,-10.59692203948346,0 32.34999994413518,-10.60025537280346,0 32.34583327748518,-10.60025537280346,0 32.34583327748518,-10.60192203946346,0 32.34166661083518,-10.60192203946346,0 32.34166661083518,-10.60275537279346,0 32.33916661084518,-10.60275537279346,0 32.33916661084518,-10.60442203945346,0 32.33749994418518,-10.60442203945346,0 32.33749994418518,-10.60692203944346,0 32.33666661085518,-10.60692203944346,0 32.33666661085518,-10.60775537277346,0 32.33583327752518,-10.60775537277346,0 32.33583327752518,-10.60942203943346,0 32.33499994419518,-10.60942203943346,0 32.33499994419518,-10.61025537276346,0 32.33416661086518,-10.61025537276346,0 32.33416661086518,-10.61192203942346,0 32.33333327753518,-10.61192203942346,0 32.33333327753518,-10.61275537275346,0 32.33416661086518,-10.61275537275346,0 32.33416661086518,-10.61525537274346,0 32.33333327753518,-10.61525537274346,0 32.33333327753518,-10.61608870607346,0 32.33249994420518,-10.61608870607346,0 32.33249994420518,-10.61525537274346,0 32.33166661087518,-10.61525537274346,0 32.33166661087518,-10.61608870607346,0 32.33083327754518,-10.61608870607346,0 32.33083327754518,-10.61525537274346,0 32.32916661088517,-10.61525537274346,0 32.32916661088517,-10.61608870607346,0 32.32583327756517,-10.61608870607346,0 32.32583327756517,-10.61692203940346,0 32.32416661090517,-10.61692203940346,0 32.32416661090517,-10.61775537273346,0 32.32249994424517,-10.61775537273346,0 32.32249994424517,-10.61942203939346,0 32.31833327759517,-10.61942203939346,0 32.31833327759517,-10.62108870605346,0 32.31916661092517,-10.62108870605346,0 32.31916661092517,-10.62275537271346,0 32.31833327759517,-10.62275537271346,0 32.31833327759517,-10.62525537270346,0 32.31916661092517,-10.62525537270346,0 32.31916661092517,-10.62608870603346,0 32.31999994425517,-10.62608870603346,0 32.31999994425517,-10.62942203935346,0 32.31833327759517,-10.62942203935346,0 32.31833327759517,-10.63025537268347,0 32.31749994426517,-10.63025537268347,0 32.31749994426517,-10.63192203934347,0 32.31583327760517,-10.63192203934347,0 32.31583327760517,-10.63358870600347,0 32.31416661094517,-10.63358870600347,0 32.31416661094517,-10.63442203933347,0 32.31333327761517,-10.63442203933347,0 32.31333327761517,-10.63525537266347,0 32.30999994429517,-10.63525537266347,0 32.30999994429517,-10.63608870599347,0 32.30916661096517,-10.63608870599347,0 32.30916661096517,-10.63775537265347,0 32.30666661097517,-10.63775537265347,0 32.30666661097517,-10.63858870598347,0 32.30583327764517,-10.63858870598347,0 32.30583327764517,-10.63942203931347,0 32.30499994431517,-10.63942203931347,0 32.30499994431517,-10.63858870598347,0 32.30333327765517,-10.63858870598347,0 32.30333327765517,-10.63775537265347,0 32.29999994433517,-10.63775537265347,0 32.29999994433517,-10.63692203932347,0 32.29583327768517,-10.63692203932347,0 32.29583327768517,-10.63608870599347,0 32.29499994435517,-10.63608870599347,0 32.29499994435517,-10.63525537266347,0 32.29249994436517,-10.63525537266347,0 32.29249994436517,-10.63442203933347,0 32.29166661103517,-10.63442203933347,0 32.29166661103517,-10.63358870600347,0 32.29083327770517,-10.63358870600347,0 32.29083327770517,-10.63275537267347,0 32.28999994437517,-10.63275537267347,0 32.28999994437517,-10.63192203934347,0 32.28749994438517,-10.63192203934347,0 32.28749994438517,-10.63275537267347,0 32.28583327772517,-10.63275537267347,0 32.28583327772517,-10.63442203933347,0 32.28499994439517,-10.63442203933347,0 32.28499994439517,-10.63608870599347,0 32.28333327773517,-10.63608870599347,0 32.28333327773517,-10.63525537266347,0 32.28249994440517,-10.63525537266347,0 32.28249994440517,-10.63608870599347,0 32.28166661107517,-10.63608870599347,0 32.28166661107517,-10.63858870598347,0 32.28083327774517,-10.63858870598347,0 32.28083327774517,-10.63942203931347,0 32.27999994441517,-10.63942203931347,0 32.27999994441517,-10.64025537264347,0 32.27833327775517,-10.64025537264347,0 32.27833327775517,-10.63942203931347,0 32.27749994442517,-10.63942203931347,0 32.27749994442517,-10.64025537264347,0 32.27583327776517,-10.64025537264347,0 32.27583327776517,-10.64275537263347,0 32.27333327777517,-10.64275537263347,0 32.27333327777517,-10.64525537262347,0 32.27249994444517,-10.64525537262347,0 32.27249994444517,-10.64692203928347,0 32.27166661111517,-10.64692203928347,0 32.27166661111517,-10.64775537261347,0 32.26999994445517,-10.64775537261347,0 32.26999994445517,-10.64858870594347,0 32.26833327779517,-10.64858870594347,0 32.26833327779517,-10.64942203927347,0 32.26749994446517,-10.64942203927347,0 32.26749994446517,-10.65108870593347,0 32.26666661113517,-10.65108870593347,0 32.26666661113517,-10.65192203926347,0 32.26416661114516,-10.65192203926347,0 32.26416661114516,-10.65275537259347,0 32.26249994448516,-10.65275537259347,0 32.26249994448516,-10.65358870592347,0 32.25999994449516,-10.65358870592347,0 32.25999994449516,-10.65442203925347,0 32.25833327783516,-10.65442203925347,0 32.25833327783516,-10.65608870591347,0 32.25749994450516,-10.65608870591347,0 32.25749994450516,-10.65525537258347,0 32.25583327784516,-10.65525537258347,0 32.25583327784516,-10.65358870592347,0 32.25499994451516,-10.65358870592347,0 32.25499994451516,-10.65192203926347,0 32.25583327784516,-10.65192203926347,0 32.25583327784516,-10.65108870593347,0 32.25749994450516,-10.65108870593347,0 32.25749994450516,-10.64858870594347,0 32.25666661117516,-10.64858870594347,0 32.25666661117516,-10.64692203928347,0 32.25749994450516,-10.64692203928347,0 32.25749994450516,-10.64608870595347,0 32.25666661117516,-10.64608870595347,0 32.25666661117516,-10.64358870596347,0 32.25583327784516,-10.64358870596347,0 32.25583327784516,-10.64275537263347,0 32.25333327785516,-10.64275537263347,0 32.25333327785516,-10.64192203930347,0 32.25249994452516,-10.64192203930347,0 32.25249994452516,-10.63942203931347,0 32.25083327786516,-10.63942203931347,0 32.25083327786516,-10.63858870598347,0 32.24666661121516,-10.63858870598347,0 32.24666661121516,-10.63608870599347,0 32.24416661122516,-10.63608870599347,0 32.24416661122516,-10.63525537266347,0 32.24333327789516,-10.63525537266347,0 32.24333327789516,-10.63442203933347,0 32.24249994456516,-10.63442203933347,0 32.24249994456516,-10.63358870600347,0 32.23999994457516,-10.63358870600347,0 32.23999994457516,-10.63442203933347,0 32.23833327791516,-10.63442203933347,0 32.23833327791516,-10.63358870600347,0 32.23583327792516,-10.63358870600347,0 32.23583327792516,-10.63108870601347,0 32.23499994459516,-10.63108870601347,0 32.23499994459516,-10.62942203935346,0 32.23249994460516,-10.62942203935346,0 32.23249994460516,-10.62858870602346,0 32.23083327794516,-10.62858870602346,0 32.23083327794516,-10.62775537269346,0 32.22999994461516,-10.62775537269346,0 32.22999994461516,-10.62692203936346,0 32.22916661128516,-10.62692203936346,0 32.22916661128516,-10.62525537270346,0 32.22833327795516,-10.62525537270346,0 32.22833327795516,-10.62442203937346,0 32.22666661129516,-10.62442203937346,0 32.22666661129516,-10.62358870604346,0 32.22583327796516,-10.62358870604346,0 32.22583327796516,-10.62108870605346,0 32.22499994463516,-10.62108870605346,0 32.22499994463516,-10.61858870606346,0 32.22416661130516,-10.61858870606346,0 32.22416661130516,-10.61525537274346,0 32.22249994464516,-10.61525537274346,0 32.22249994464516,-10.61442203941346,0 32.22333327797516,-10.61442203941346,0 32.22333327797516,-10.61025537276346,0 32.22083327798516,-10.61025537276346,0 32.22083327798516,-10.60942203943346,0 32.21999994465516,-10.60942203943346,0 32.21999994465516,-10.60858870610346,0 32.21833327799516,-10.60858870610346,0 32.21833327799516,-10.60942203943346,0 32.21666661133516,-10.60942203943346,0 32.21666661133516,-10.60858870610346,0 32.21499994467516,-10.60858870610346,0 32.21499994467516,-10.60775537277346,0 32.21416661134516,-10.60775537277346,0 32.21416661134516,-10.60692203944346,0 32.21249994468516,-10.60692203944346,0 32.21249994468516,-10.60525537278346,0 32.21166661135516,-10.60525537278346,0 32.21166661135516,-10.60442203945346,0 32.21083327802516,-10.60442203945346,0 32.21083327802516,-10.60275537279346,0 32.20666661137516,-10.60275537279346,0 32.20666661137516,-10.60192203946346,0 32.20083327806515,-10.60192203946346,0 32.20083327806515,-10.60108870613346,0 32.19833327807515,-10.60108870613346,0 32.19833327807515,-10.60192203946346,0 32.19583327808515,-10.60192203946346,0 32.19583327808515,-10.60275537279346,0 32.19416661142515,-10.60275537279346,0 32.19416661142515,-10.60358870612346,0 32.19249994476515,-10.60358870612346,0 32.19249994476515,-10.60442203945346,0 32.19166661143515,-10.60442203945346,0 32.19166661143515,-10.60525537278346,0 32.19083327810515,-10.60525537278346,0 32.19083327810515,-10.60608870611346,0 32.18999994477515,-10.60608870611346,0 32.18999994477515,-10.60692203944346,0 32.18833327811515,-10.60692203944346,0 32.18833327811515,-10.60775537277346,0 32.18583327812515,-10.60775537277346,0 32.18583327812515,-10.60858870610346,0 32.18083327814515,-10.60858870610346,0 32.18083327814515,-10.60942203943346,0 32.17833327815515,-10.60942203943346,0 32.17833327815515,-10.61025537276346,0 32.17666661149515,-10.61025537276346,0 32.17666661149515,-10.61108870609346,0 32.17499994483515,-10.61108870609346,0 32.17499994483515,-10.61192203942346,0 32.17249994484515,-10.61192203942346,0 32.17249994484515,-10.61275537275346,0 32.17083327818515,-10.61275537275346,0 32.17083327818515,-10.61358870608346,0 32.16916661152515,-10.61358870608346,0 32.16916661152515,-10.61442203941346,0 32.16749994486515,-10.61442203941346,0 32.16749994486515,-10.61525537274346,0 32.16666661153515,-10.61525537274346,0 32.16666661153515,-10.61608870607346,0 32.16583327820515,-10.61608870607346,0 32.16583327820515,-10.61775537273346,0 32.16499994487515,-10.61775537273346,0 32.16499994487515,-10.61858870606346,0 32.16416661154515,-10.61858870606346,0 32.16416661154515,-10.61942203939346,0 32.16333327821515,-10.61942203939346,0 32.16333327821515,-10.62025537272346,0 32.16249994488515,-10.62025537272346,0 32.16249994488515,-10.62108870605346,0 32.16166661155515,-10.62108870605346,0 32.16166661155515,-10.62192203938346,0 32.16083327822515,-10.62192203938346,0 32.16083327822515,-10.62275537271346,0 32.15999994489515,-10.62275537271346,0 32.15999994489515,-10.62358870604346,0 32.15916661156515,-10.62358870604346,0 32.15916661156515,-10.62442203937346,0 32.15833327823515,-10.62442203937346,0 32.15833327823515,-10.62525537270346,0 32.15749994490515,-10.62525537270346,0 32.15749994490515,-10.62608870603346,0 32.15666661157515,-10.62608870603346,0 32.15666661157515,-10.62692203936346,0 32.15583327824515,-10.62692203936346,0 32.15583327824515,-10.62775537269346,0 32.15499994491515,-10.62775537269346,0 32.15499994491515,-10.62858870602346,0 32.15416661158515,-10.62858870602346,0 32.15416661158515,-10.62942203935346,0 32.15333327825515,-10.62942203935346,0 32.15333327825515,-10.63192203934347,0 32.15249994492515,-10.63192203934347,0 32.15249994492515,-10.63358870600347,0 32.15083327826515,-10.63358870600347,0 32.15083327826515,-10.63525537266347,0 32.14999994493515,-10.63525537266347,0 32.14999994493515,-10.63858870598347,0 32.14916661160515,-10.63858870598347,0 32.14916661160515,-10.64192203930347,0 32.14833327827515,-10.64192203930347,0 32.14833327827515,-10.64525537262347,0 32.14749994494515,-10.64525537262347,0 32.14749994494515,-10.64942203927347,0 32.14833327827515,-10.64942203927347,0 32.14833327827515,-10.65275537259347,0 32.14666661161515,-10.65275537259347,0 32.14666661161515,-10.65525537258347,0 32.14583327828515,-10.65525537258347,0 32.14583327828515,-10.65608870591347,0 32.14499994495515,-10.65608870591347,0 32.14499994495515,-10.65692203924347,0 32.14333327829515,-10.65692203924347,0 32.14333327829515,-10.65775537257347,0 32.13833327831515,-10.65775537257347,0 32.13833327831515,-10.65858870590347,0 32.13749994498514,-10.65858870590347,0 32.13749994498514,-10.65942203923347,0 32.13666661165514,-10.65942203923347,0 32.13666661165514,-10.66108870589347,0 32.13583327832514,-10.66108870589347,0 32.13583327832514,-10.66192203922347,0 32.13416661166514,-10.66192203922347,0 32.13416661166514,-10.66358870588347,0 32.13333327833514,-10.66358870588347,0 32.13333327833514,-10.66442203921347,0 32.13249994500514,-10.66442203921347,0 32.13249994500514,-10.66525537254347,0 32.13083327834514,-10.66525537254347,0 32.13083327834514,-10.66608870587347,0 32.12666661169514,-10.66608870587347,0 32.12666661169514,-10.66692203920347,0 32.12333327837514,-10.66692203920347,0 32.12333327837514,-10.66775537253347,0 32.12249994504514,-10.66775537253347,0 32.12249994504514,-10.66858870586347,0 32.12166661171514,-10.66858870586347,0 32.12166661171514,-10.66942203919347,0 32.12083327838514,-10.66942203919347,0 32.12083327838514,-10.67025537252347,0 32.11999994505514,-10.67025537252347,0 32.11999994505514,-10.67108870585347,0 32.11916661172514,-10.67108870585347,0 32.11916661172514,-10.67275537251347,0 32.11833327839514,-10.67275537251347,0 32.11833327839514,-10.67358870584347,0 32.11749994506514,-10.67358870584347,0 32.11749994506514,-10.67442203917347,0 32.11583327840514,-10.67442203917347,0 32.11583327840514,-10.67692203916347,0 32.11499994507514,-10.67692203916347,0 32.11499994507514,-10.68108870581347,0 32.11416661174514,-10.68108870581347,0 32.11416661174514,-10.68275537247347,0 32.10749994510514,-10.68275537247347,0 32.10749994510514,-10.68442203913347,0 32.10666661177514,-10.68442203913347,0 32.10666661177514,-10.68525537246347,0 32.10499994511514,-10.68525537246347,0 32.10499994511514,-10.68608870579347,0 32.10333327845514,-10.68608870579347,0 32.10333327845514,-10.68692203912347,0 32.10166661179514,-10.68692203912347,0 32.10166661179514,-10.68775537245347,0 32.10083327846514,-10.68775537245347,0 32.10083327846514,-10.68858870578347,0 32.09999994513514,-10.68858870578347,0 32.09999994513514,-10.69025537244347,0 32.09916661180514,-10.69025537244347,0 32.09916661180514,-10.69108870577347,0 32.09999994513514,-10.69108870577347,0 32.09999994513514,-10.69275537243347,0 32.09916661180514,-10.69275537243347,0 32.09916661180514,-10.69442203909348,0 32.09666661181514,-10.69442203909348,0 32.09666661181514,-10.69525537242348,0 32.09583327848514,-10.69525537242348,0 32.09583327848514,-10.69858870574348,0 32.09499994515514,-10.69858870574348,0 32.09499994515514,-10.70025537240348,0 32.09416661182514,-10.70025537240348,0 32.09416661182514,-10.70108870573348,0 32.09333327849514,-10.70108870573348,0 32.09333327849514,-10.70192203906348,0 32.09249994516514,-10.70192203906348,0 32.09249994516514,-10.70275537239348,0 32.09166661183514,-10.70275537239348,0 32.09166661183514,-10.70358870572348,0 32.08999994517514,-10.70358870572348,0 32.08999994517514,-10.70442203905348,0 32.08833327851514,-10.70442203905348,0 32.08833327851514,-10.70525537238348,0 32.08749994518514,-10.70525537238348,0 32.08749994518514,-10.70442203905348,0 32.08666661185514,-10.70442203905348,0 32.08666661185514,-10.70525537238348,0 32.08583327852514,-10.70525537238348,0 32.08583327852514,-10.70608870571348,0 32.08499994519514,-10.70608870571348,0 32.08499994519514,-10.70692203904348,0 32.08416661186514,-10.70692203904348,0 32.08416661186514,-10.70775537237348,0 32.08249994520514,-10.70775537237348,0 32.08249994520514,-10.70858870570348,0 32.08083327854514,-10.70858870570348,0 32.08083327854514,-10.70942203903348,0 32.07916661188514,-10.70942203903348,0 32.07916661188514,-10.71025537236348,0 32.07749994522514,-10.71025537236348,0 32.07749994522514,-10.71108870569348,0 32.07666661189514,-10.71108870569348,0 32.07666661189514,-10.71192203902348,0 32.07583327856514,-10.71192203902348,0 32.07583327856514,-10.71275537235348,0 32.07499994523514,-10.71275537235348,0 32.07499994523514,-10.71358870568348,0 32.07416661190514,-10.71358870568348,0 32.07416661190514,-10.71192203902348,0 32.07333327857513,-10.71192203902348,0 32.07333327857513,-10.71275537235348,0 32.07166661191513,-10.71275537235348,0 32.07166661191513,-10.71358870568348,0 32.06999994525513,-10.71358870568348,0 32.06999994525513,-10.71525537234348,0 32.06916661192513,-10.71525537234348,0 32.06916661192513,-10.71608870567348,0 32.06749994526513,-10.71608870567348,0 32.06749994526513,-10.71858870566348,0 32.06583327860513,-10.71858870566348,0 32.06583327860513,-10.71942203899348,0 32.06499994527513,-10.71942203899348,0 32.06499994527513,-10.72025537232348,0 32.06416661194513,-10.72025537232348,0 32.06416661194513,-10.72108870565348,0 32.06333327861513,-10.72108870565348,0 32.06333327861513,-10.72275537231348,0 32.06249994528513,-10.72275537231348,0 32.06249994528513,-10.72358870564348,0 32.06166661195513,-10.72358870564348,0 32.06166661195513,-10.72692203896348,0 32.05999994529513,-10.72692203896348,0 32.05999994529513,-10.72858870562348,0 32.05916661196513,-10.72858870562348,0 32.05916661196513,-10.73442203893348,0 32.05833327863513,-10.73442203893348,0 32.05833327863513,-10.73608870559348,0 32.05749994530513,-10.73608870559348,0 32.05749994530513,-10.73775537225348,0 32.05666661197513,-10.73775537225348,0 32.05666661197513,-10.73858870558348,0 32.05583327864513,-10.73858870558348,0 32.05583327864513,-10.74025537224348,0 32.05666661197513,-10.74025537224348,0 32.05666661197513,-10.74108870557348,0 32.05499994531513,-10.74108870557348,0 32.05499994531513,-10.74525537222348,0 32.05416661198513,-10.74525537222348,0 32.05416661198513,-10.74608870555348,0 32.05333327865513,-10.74608870555348,0 32.05333327865513,-10.74775537221348,0 32.05166661199513,-10.74775537221348,0 32.05166661199513,-10.74942203887348,0 32.05083327866513,-10.74942203887348,0 32.05083327866513,-10.75025537220348,0 32.04999994533513,-10.75025537220348,0 32.04999994533513,-10.75275537219348,0 32.04833327867513,-10.75275537219348,0 32.04833327867513,-10.75608870551348,0 32.04666661201513,-10.75608870551348,0 32.04666661201513,-10.75775537217348,0 32.04583327868513,-10.75775537217348,0 32.04583327868513,-10.75858870550349,0 32.04499994535513,-10.75858870550349,0 32.04499994535513,-10.75942203883349,0 32.04416661202513,-10.75942203883349,0 32.04416661202513,-10.76025537216349,0 32.04249994536513,-10.76025537216349,0 32.04249994536513,-10.76108870549349,0 32.04166661203513,-10.76108870549349,0 32.04166661203513,-10.76275537215349,0 32.04083327870513,-10.76275537215349,0 32.04083327870513,-10.76442203881349,0 32.03999994537513,-10.76442203881349,0 32.03999994537513,-10.76525537214349,0 32.03916661204513,-10.76525537214349,0 32.03916661204513,-10.76608870547349,0 32.03749994538513,-10.76608870547349,0 32.03749994538513,-10.76858870546349,0 32.03583327872513,-10.76858870546349,0 32.03583327872513,-10.76942203879349,0 32.03416661206513,-10.76942203879349,0 32.03416661206513,-10.77358870544349,0 32.03333327873513,-10.77358870544349,0 32.03333327873513,-10.77692203876349,0 32.03249994540513,-10.77692203876349,0 32.03249994540513,-10.78025537208349,0 32.03166661207513,-10.78025537208349,0 32.03166661207513,-10.78108870541349,0 32.03249994540513,-10.78108870541349,0 32.03249994540513,-10.78358870540349,0 32.03166661207513,-10.78358870540349,0 32.03166661207513,-10.78858870538349,0 32.03083327874513,-10.78858870538349,0 32.03083327874513,-10.79025537204349,0 32.02999994541513,-10.79025537204349,0 32.02999994541513,-10.79108870537349,0 32.02916661208513,-10.79108870537349,0 32.02916661208513,-10.79442203869349,0 32.02833327875513,-10.79442203869349,0 32.02833327875513,-10.79775537201349,0 32.02916661208513,-10.79775537201349,0 32.02916661208513,-10.80108870533349,0 32.02666661209513,-10.80108870533349,0 32.02666661209513,-10.80608870531349,0 32.02749994542513,-10.80608870531349,0 32.02749994542513,-10.80942203863349,0 32.02833327875513,-10.80942203863349,0 32.02833327875513,-10.81192203862349,0 32.02916661208513,-10.81192203862349,0 32.02916661208513,-10.81358870528349,0 32.02999994541513,-10.81358870528349,0 32.02999994541513,-10.81442203861349,0 32.03083327874513,-10.81442203861349,0 32.03083327874513,-10.81692203860349,0 32.03166661207513,-10.81692203860349,0 32.03166661207513,-10.81858870526349,0 32.03249994540513,-10.81858870526349,0 32.03249994540513,-10.82025537192349,0 32.03333327873513,-10.82025537192349,0 32.03333327873513,-10.82108870525349,0 32.03416661206513,-10.82108870525349,0 32.03416661206513,-10.8235887052435,0 32.03499994539513,-10.8235887052435,0 32.03499994539513,-10.8252553719035,0 32.03583327872513,-10.8252553719035,0 32.03583327872513,-10.8260887052335,0 32.03666661205513,-10.8260887052335,0 32.03666661205513,-10.8285887052235,0 32.03749994538513,-10.8285887052235,0 32.03749994538513,-10.8302553718835,0 32.03833327871513,-10.8302553718835,0 32.03833327871513,-10.8319220385435,0 32.03999994537513,-10.8319220385435,0 32.03999994537513,-10.8335887052035,0 32.04083327870513,-10.8335887052035,0 32.04083327870513,-10.8352553718635,0 32.04166661203513,-10.8352553718635,0 32.04166661203513,-10.8385887051835,0 32.04249994536513,-10.8385887051835,0 32.04249994536513,-10.8402553718435,0 32.04333327869513,-10.8402553718435,0 32.04333327869513,-10.8419220385035,0 32.04416661202513,-10.8419220385035,0 32.04416661202513,-10.8427553718335,0 32.04499994535513,-10.8427553718335,0 32.04499994535513,-10.8452553718235,0 32.04583327868513,-10.8452553718235,0 32.04583327868513,-10.8469220384835,0 32.04749994534513,-10.8469220384835,0 32.04749994534513,-10.8485887051435,0 32.04666661201513,-10.8485887051435,0 32.04666661201513,-10.8494220384735,0 32.04583327868513,-10.8494220384735,0 32.04583327868513,-10.8510887051335,0 32.04499994535513,-10.8510887051335,0 32.04499994535513,-10.8569220384435,0 32.04333327869513,-10.8569220384435,0 32.04333327869513,-10.8585887051035,0 32.04249994536513,-10.8585887051035,0 32.04249994536513,-10.8594220384335,0 32.04166661203513,-10.8594220384335,0 32.04166661203513,-10.8602553717635,0 32.04083327870513,-10.8602553717635,0 32.04083327870513,-10.8610887050935,0 32.03999994537513,-10.8610887050935,0 32.03999994537513,-10.8619220384235,0 32.04083327870513,-10.8619220384235,0 32.04083327870513,-10.8627553717535,0 32.04166661203513,-10.8627553717535,0 32.04166661203513,-10.8652553717435,0 32.04083327870513,-10.8652553717435,0 32.04083327870513,-10.8660887050735,0 32.03999994537513,-10.8660887050735,0 32.03999994537513,-10.8669220384035,0 32.03916661204513,-10.8669220384035,0 32.03916661204513,-10.8677553717335,0 32.03833327871513,-10.8677553717335,0 32.03833327871513,-10.8727553717135,0 32.03916661204513,-10.8727553717135,0 32.03916661204513,-10.8752553717035,0 32.03999994537513,-10.8752553717035,0 32.03999994537513,-10.8769220383635,0 32.04166661203513,-10.8769220383635,0 32.04166661203513,-10.8810887050135,0 32.04083327870513,-10.8810887050135,0 32.04083327870513,-10.8827553716735,0 32.04166661203513,-10.8827553716735,0 32.04166661203513,-10.8844220383335,0 32.04249994536513,-10.8844220383335,0 32.04249994536513,-10.88692203832351,0 32.04333327869513,-10.88692203832351,0 32.04333327869513,-10.88775537165351,0 32.04416661202513,-10.88775537165351,0 32.04416661202513,-10.89025537164351,0 32.04499994535513,-10.89025537164351,0 32.04499994535513,-10.89192203830351,0 32.04666661201513,-10.89192203830351,0 32.04666661201513,-10.89358870496351,0 32.04749994534513,-10.89358870496351,0 32.04749994534513,-10.89692203828351,0 32.04833327867513,-10.89692203828351,0 32.04833327867513,-10.89775537161351,0 32.04916661200513,-10.89775537161351,0 32.04916661200513,-10.89858870494351,0 32.04999994533513,-10.89858870494351,0 32.04999994533513,-10.89942203827351,0 32.05083327866513,-10.89942203827351,0 32.05083327866513,-10.90025537160351,0 32.05166661199513,-10.90025537160351,0 32.05166661199513,-10.90108870493351,0 32.05249994532513,-10.90108870493351,0 32.05249994532513,-10.90192203826351,0 32.05333327865513,-10.90192203826351,0 32.05333327865513,-10.90275537159351,0 32.05499994531513,-10.90275537159351,0 32.05499994531513,-10.90608870491351,0 32.05666661197513,-10.90608870491351,0 32.05666661197513,-10.90858870490351,0 32.05749994530513,-10.90858870490351,0 32.05749994530513,-10.90942203823351,0 32.05833327863513,-10.90942203823351,0 32.05833327863513,-10.91025537156351,0 32.05916661196513,-10.91025537156351,0 32.05916661196513,-10.91108870489351,0 32.05999994529513,-10.91108870489351,0 32.05999994529513,-10.91275537155351,0 32.06083327862513,-10.91275537155351,0 32.06083327862513,-10.91358870488351,0 32.06249994528513,-10.91358870488351,0 32.06249994528513,-10.91442203821351,0 32.06499994527513,-10.91442203821351,0 32.06499994527513,-10.91525537154351,0 32.06583327860513,-10.91525537154351,0 32.06583327860513,-10.91608870487351,0 32.06666661193513,-10.91608870487351,0 32.06666661193513,-10.91692203820351,0 32.06749994526513,-10.91692203820351,0 32.06749994526513,-10.91775537153351,0 32.06833327859513,-10.91775537153351,0 32.06833327859513,-10.91858870486351,0 32.06999994525513,-10.91858870486351,0 32.06999994525513,-10.91942203819351,0 32.07166661191513,-10.91942203819351,0 32.07166661191513,-10.92108870485351,0 32.07249994524513,-10.92108870485351,0 32.07249994524513,-10.92192203818351,0 32.07333327857513,-10.92192203818351,0 32.07333327857513,-10.92275537151351,0 32.07416661190514,-10.92275537151351,0 32.07416661190514,-10.92358870484351,0 32.07333327857513,-10.92358870484351,0 32.07333327857513,-10.92525537150351,0 32.07249994524513,-10.92525537150351,0 32.07249994524513,-10.92692203816351,0 32.07166661191513,-10.92692203816351,0 32.07166661191513,-10.92775537149351,0 32.07083327858513,-10.92775537149351,0 32.07083327858513,-10.92858870482351,0 32.06999994525513,-10.92858870482351,0 32.06999994525513,-10.93025537148351,0 32.06916661192513,-10.93025537148351,0 32.06916661192513,-10.93192203814351,0 32.06833327859513,-10.93192203814351,0 32.06833327859513,-10.93358870480351,0 32.06749994526513,-10.93358870480351,0 32.06749994526513,-10.93525537146351,0 32.06666661193513,-10.93525537146351,0 32.06666661193513,-10.93692203812351,0 32.06583327860513,-10.93692203812351,0 32.06583327860513,-10.93775537145351,0 32.06499994527513,-10.93775537145351,0 32.06499994527513,-10.93942203811351,0 32.06416661194513,-10.93942203811351,0 32.06416661194513,-10.94108870477351,0 32.06333327861513,-10.94108870477351,0 32.06333327861513,-10.94275537143351,0 32.06249994528513,-10.94275537143351,0 32.06249994528513,-10.94442203809351,0 32.06166661195513,-10.94442203809351,0 32.06166661195513,-10.94608870475351,0 32.06083327862513,-10.94608870475351,0 32.06083327862513,-10.94942203807351,0 32.06166661195513,-10.94942203807351,0 32.06166661195513,-10.95025537140351,0 32.06083327862513,-10.95025537140351,0 32.06083327862513,-10.95108870473352,0 32.05999994529513,-10.95108870473352,0 32.05999994529513,-10.95192203806352,0 32.06083327862513,-10.95192203806352,0 32.06083327862513,-10.95608870471352,0 32.05999994529513,-10.95608870471352,0 32.05999994529513,-10.96108870469352,0 32.05916661196513,-10.96108870469352,0 32.05916661196513,-10.96608870467352,0 32.05833327863513,-10.96608870467352,0 32.05833327863513,-10.97108870465352,0 32.05749994530513,-10.97108870465352,0 32.05749994530513,-10.97192203798352,0 32.05666661197513,-10.97192203798352,0 32.05666661197513,-10.97275537131352,0 32.05583327864513,-10.97275537131352,0 32.05583327864513,-10.97442203797352,0 32.05499994531513,-10.97442203797352,0 32.05499994531513,-10.97525537130352,0 32.05416661198513,-10.97525537130352,0 32.05416661198513,-10.97692203796352,0 32.05333327865513,-10.97692203796352,0 32.05333327865513,-10.97858870462352,0 32.05249994532513,-10.97858870462352,0 32.05249994532513,-10.97942203795352,0 32.05166661199513,-10.97942203795352,0 32.05166661199513,-10.98025537128352,0 32.05083327866513,-10.98025537128352,0 32.05083327866513,-10.98192203794352,0 32.04999994533513,-10.98192203794352,0 32.04999994533513,-10.98442203793352,0 32.04916661200513,-10.98442203793352,0 32.04916661200513,-10.98525537126352,0 32.04833327867513,-10.98525537126352,0 32.04833327867513,-10.98608870459352,0 32.04749994534513,-10.98608870459352,0 32.04749994534513,-10.98692203792352,0 32.04666661201513,-10.98692203792352,0 32.04666661201513,-10.98775537125352,0 32.04583327868513,-10.98775537125352,0 32.04583327868513,-10.98942203791352,0 32.04499994535513,-10.98942203791352,0 32.04499994535513,-10.99442203789352,0 32.04416661202513,-10.99442203789352,0 32.04416661202513,-10.99608870455352,0 32.04333327869513,-10.99608870455352,0 32.04333327869513,-10.99775537121352,0 32.04249994536513,-10.99775537121352,0 32.04249994536513,-10.99942203787352,0 32.04166661203513,-10.99942203787352,0 32.04166661203513,-11.00025537120352,0 32.04083327870513,-11.00025537120352,0 32.04083327870513,-11.00192203786352,0 32.03999994537513,-11.00192203786352,0 32.03999994537513,-11.00275537119352,0 32.03916661204513,-11.00275537119352,0 32.03916661204513,-11.00442203785352,0 32.03833327871513,-11.00442203785352,0 32.03833327871513,-11.00608870451352,0 32.03749994538513,-11.00608870451352,0 32.03749994538513,-11.00858870450352,0 32.03583327872513,-11.00858870450352,0 32.03583327872513,-11.00942203783352,0 32.03499994539513,-11.00942203783352,0 32.03499994539513,-11.01025537116352,0 32.03333327873513,-11.01025537116352,0 32.03333327873513,-11.01108870449352,0 32.03249994540513,-11.01108870449352,0 32.03249994540513,-11.01192203782352,0 32.03083327874513,-11.01192203782352,0 32.03083327874513,-11.01358870448352,0 32.02999994541513,-11.01358870448352,0 32.02999994541513,-11.01442203781352,0 32.02666661209513,-11.01442203781352,0 32.02666661209513,-11.01525537114353,0 32.02499994543513,-11.01525537114353,0 32.02499994543513,-11.01608870447353,0 32.02416661210513,-11.01608870447353,0 32.02416661210513,-11.01692203780353,0 32.02249994544513,-11.01692203780353,0 32.02249994544513,-11.02025537112353,0 32.02166661211513,-11.02025537112353,0 32.02166661211513,-11.02108870445353,0 32.02083327878513,-11.02108870445353,0 32.02083327878513,-11.02275537111353,0 32.01999994545513,-11.02275537111353,0 32.01999994545513,-11.02608870443353,0 32.02083327878513,-11.02608870443353,0 32.02083327878513,-11.02692203776353,0 32.01999994545513,-11.02692203776353,0 32.01999994545513,-11.02942203775353,0 32.01916661212513,-11.02942203775353,0 32.01916661212513,-11.03108870441353,0 32.01749994546513,-11.03108870441353,0 32.01749994546513,-11.03192203774353,0 32.01583327880513,-11.03192203774353,0 32.01583327880513,-11.03275537107353,0 32.01499994547513,-11.03275537107353,0 32.01499994547513,-11.03358870440353,0 32.01583327880513,-11.03358870440353,0 32.01583327880513,-11.03442203773353,0 32.01499994547513,-11.03442203773353,0 32.01499994547513,-11.03608870439353,0 32.01416661214513,-11.03608870439353,0 32.01416661214513,-11.03692203772353,0 32.01249994548513,-11.03692203772353,0 32.01249994548513,-11.04192203770353,0 32.01166661215513,-11.04192203770353,0 32.01166661215513,-11.04275537103353,0 32.01083327882513,-11.04275537103353,0 32.01083327882513,-11.04358870436353,0 32.00999994549513,-11.04358870436353,0 32.00999994549513,-11.04442203769353,0 32.00916661216512,-11.04442203769353,0 32.00916661216512,-11.04525537102353,0 32.00833327883512,-11.04525537102353,0 32.00833327883512,-11.04608870435353,0 32.00749994550512,-11.04608870435353,0 32.00749994550512,-11.04692203768353,0 32.00666661217512,-11.04692203768353,0 32.00666661217512,-11.04775537101353,0 32.00499994551512,-11.04775537101353,0 32.00499994551512,-11.04858870434353,0 32.00416661218512,-11.04858870434353,0 32.00416661218512,-11.04942203767353,0 32.00333327885512,-11.04942203767353,0 32.00333327885512,-11.05025537100353,0 32.00249994552512,-11.05025537100353,0 32.00249994552512,-11.05108870433353,0 32.00166661219512,-11.05108870433353,0 32.00166661219512,-11.05192203766353,0 32.00083327886512,-11.05192203766353,0 32.00083327886512,-11.05275537099353,0 31.99999994553512,-11.05275537099353,0 31.99999994553512,-11.05358870432353,0 31.99916661220512,-11.05358870432353,0 31.99916661220512,-11.05442203765353,0 31.99833327887512,-11.05442203765353,0 31.99833327887512,-11.05525537098353,0 31.99666661221512,-11.05525537098353,0 31.99666661221512,-11.05608870431353,0 31.99583327888512,-11.05608870431353,0 31.99583327888512,-11.05775537097353,0 31.99416661222512,-11.05775537097353,0 31.99416661222512,-11.05858870430353,0 31.99333327889512,-11.05858870430353,0 31.99333327889512,-11.05942203763353,0 31.99249994556512,-11.05942203763353,0 31.99249994556512,-11.06025537096353,0 31.99166661223512,-11.06025537096353,0 31.99166661223512,-11.06108870429353,0 31.99083327890512,-11.06108870429353,0 31.99083327890512,-11.06192203762353,0 31.98999994557512,-11.06192203762353,0 31.98999994557512,-11.06275537095353,0 31.98833327891512,-11.06275537095353,0 31.98833327891512,-11.06358870428353,0 31.98749994558512,-11.06358870428353,0 31.98749994558512,-11.06442203761353,0 31.98666661225512,-11.06442203761353,0 31.98666661225512,-11.06525537094353,0 31.98583327892512,-11.06525537094353,0 31.98583327892512,-11.06608870427353,0 31.98499994559512,-11.06608870427353,0 31.98499994559512,-11.06692203760353,0 31.98416661226512,-11.06692203760353,0 31.98416661226512,-11.06775537093353,0 31.98333327893512,-11.06775537093353,0 31.98333327893512,-11.06942203759353,0 31.98249994560512,-11.06942203759353,0 31.98249994560512,-11.07108870425353,0 31.97999994561512,-11.07108870425353,0 31.97999994561512,-11.07192203758353,0 31.97833327895512,-11.07192203758353,0 31.97833327895512,-11.07275537091353,0 31.97749994562512,-11.07275537091353,0 31.97749994562512,-11.07358870424353,0 31.97666661229512,-11.07358870424353,0 31.97666661229512,-11.07442203757353,0 31.97583327896512,-11.07442203757353,0 31.97583327896512,-11.07525537090353,0 31.97499994563512,-11.07525537090353,0 31.97499994563512,-11.07608870423353,0 31.97416661230512,-11.07608870423353,0 31.97416661230512,-11.07692203756353,0 31.97333327897512,-11.07692203756353,0 31.97333327897512,-11.07775537089353,0 31.97249994564512,-11.07775537089353,0 31.97249994564512,-11.07858870422353,0 31.97083327898512,-11.07858870422353,0 31.97083327898512,-11.07942203755354,0 31.96999994565512,-11.07942203755354,0 31.96999994565512,-11.08025537088354,0 31.96916661232512,-11.08025537088354,0 31.96916661232512,-11.08108870421354,0 31.96833327899512,-11.08108870421354,0 31.96833327899512,-11.08192203754354,0 31.96749994566512,-11.08192203754354,0 31.96749994566512,-11.08275537087354,0 31.96666661233512,-11.08275537087354,0 31.96666661233512,-11.08358870420354,0 31.96499994567512,-11.08358870420354,0 31.96499994567512,-11.08442203753354,0 31.96416661234512,-11.08442203753354,0 31.96416661234512,-11.08525537086354,0 31.96249994568512,-11.08525537086354,0 31.96249994568512,-11.08608870419354,0 31.96083327902512,-11.08608870419354,0 31.96083327902512,-11.08692203752354,0 31.95999994569512,-11.08692203752354,0 31.95999994569512,-11.08775537085354,0 31.95833327903512,-11.08775537085354,0 31.95833327903512,-11.08858870418354,0 31.95749994570512,-11.08858870418354,0 31.95749994570512,-11.08942203751354,0 31.95499994571512,-11.08942203751354,0 31.95499994571512,-11.09025537084354,0 31.95416661238512,-11.09025537084354,0 31.95416661238512,-11.09108870417354,0 31.95249994572512,-11.09108870417354,0 31.95249994572512,-11.09192203750354,0 31.95083327906512,-11.09192203750354,0 31.95083327906512,-11.09275537083354,0 31.94999994573512,-11.09275537083354,0 31.94999994573512,-11.09358870416354,0 31.94916661240512,-11.09358870416354,0 31.94916661240512,-11.09442203749354,0 31.94833327907512,-11.09442203749354,0 31.94833327907512,-11.09608870415354,0 31.94416661242511,-11.09608870415354,0 31.94416661242511,-11.09775537081354,0 31.94166661243511,-11.09775537081354,0 31.94166661243511,-11.09858870414354,0 31.93999994577511,-11.09858870414354,0 31.93999994577511,-11.09942203747354,0 31.93916661244511,-11.09942203747354,0 31.93916661244511,-11.10025537080354,0 31.93749994578511,-11.10025537080354,0 31.93749994578511,-11.10108870413354,0 31.93583327912511,-11.10108870413354,0 31.93583327912511,-11.10358870412354,0 31.93499994579511,-11.10358870412354,0 31.93499994579511,-11.10525537078354,0 31.93416661246511,-11.10525537078354,0 31.93416661246511,-11.10608870411354,0 31.93333327913511,-11.10608870411354,0 31.93333327913511,-11.10775537077354,0 31.93249994580511,-11.10775537077354,0 31.93249994580511,-11.10858870410354,0 31.93083327914511,-11.10858870410354,0 31.93083327914511,-11.10942203743354,0 31.92999994581511,-11.10942203743354,0</coordinates></LinearRing></outerBoundaryIs>
        </Polygon>
      </MultiGeometry>
    </Placemark>
    <Placemark id="ID_00001">
      <name>LNG_2</name>
      <Snippet></Snippet>
      <description><![CDATA[<html xmlns:fo="http://www.w3.org/1999/XSL/Format" xmlns:msxsl="urn:schemas-microsoft-com:xslt">

<head>

<META http-equiv="Content-Type" content="text/html">

<meta http-equiv="content-type" content="text/html; charset=UTF-8">

</head>

<body style="margin:0px 0px 0px 0px;overflow:auto;background:#FFFFFF;">

<table style="font-family:Arial,Verdana,Times;font-size:12px;text-align:left;width:100%;border-collapse:collapse;padding:3px 3px 3px 3px">

<tr style="text-align:center;font-weight:bold;background:#9CBCE2">

<td>LNG_2</td>

</tr>

<tr>

<td>

<table style="font-family:Arial,Verdana,Times;font-size:12px;text-align:left;width:100%;border-spacing:0px; padding:3px 3px 3px 3px">

<tr>

<td>FID</td>

<td>1</td>

</tr>

<tr bgcolor="#D4E4F3">

<td>GRIDCODE</td>

<td>2</td>

</tr>

<tr>

<td>Name</td>

<td>LNG_2</td>

</tr>

<tr bgcolor="#D4E4F3">

<td>Area_Sq_km</td>

<td>13962.68</td>

</tr>

</table>

</td>

</tr>

</table>

</body>

</html>

]]></description>
      <styleUrl>#PolyStyle00</styleUrl>
      <MultiGeometry>
        <Polygon>
          <extrude>0</extrude>          <altitudeMode>clampToGround</altitudeMode>
          <outerBoundaryIs><LinearRing><coordinates> 31.92999994581513,-11.10942203743351,0 31.93083327914512,-11.10942203743351,0 31.93083327914512,-11.10858870410352,0 31.92999994581513,-11.10858870410352,0 31.92999994581513,-11.10942203743351,0</coordinates></LinearRing></outerBoundaryIs>
        </Polygon>
        <Polygon>
          <extrude>0</extrude>          <altitudeMode>clampToGround</altitudeMode>
[truncated: 21,902,341 more chars]
